# Supplementary material for: Correction: Epidemiology of complex regional pain syndrome in Korea: An electronic population health data study
Source: PLoS One. 2018 Jul 23;13(7):e0201327. doi: 10.1371/journal.pone.0201327 (PMC6056045; doi:10.1371/journal.pone.0201327)
Supplement: S1 File — (XLSX) [file pone.0201327.s001.xlsx]

## Sheet: S1
2011-2015 CRPS -By Sex, Age
																	Unit: man, day, 1000won
			2011			2012			2013			2014			2015
			PT	ADM	COST	PT	ADM	COST	PT	ADM	COST	PT	ADM	COST	PT	ADM	COST
CRPS 2(G564)	M	Total	3696	21715	798010	3059	21421	1030028	2744	19579	1078004	2776	21465	1123194	2545	20858	1099770
		10				1	1	12.28	2	2	7.02
		10-19	24	66	1277.45	33	88	1605.34	12	44	2176.45	9	53	2315.68	18	50	2349.56
		20-29	156	839	44804.3	145	1015	68976.8	121	744	62100	104	535	30955.3	113	1082	91865.2
		30-39	207	1049	81765.4	221	1715	104130	187	1779	195723	191	1392	88598.9	167	1625	89217.8
		40-49	458	2729	110494	382	2424	161991	339	2596	181231	358	3966	243999	294	3434	220361
		50-59	695	3871	138501	597	3842	167019	518	3981	202462	553	4927	297477	490	4268	295538
		60-69	1192	7529	266819	857	6446	299728	750	5110	260519	741	5169	236217	636	4987	231682
		70-79	782	4600	123949	635	4131	165702	631	3690	116882	647	3877	156262	634	4107	127854
		80	182	1032	30399.8	188	1759	60863.4	184	1633	56903.8	173	1546	67368.6	193	1305	40901.9
	F	Total	4020	18411	609636	3492	19358	788547	3192	17996	804963	3158	19111	904151	2963	19287	828096
		10	3	3	123.77				1	1	19.09
		10-19	34	78	1547.4	22	71	3621.07	18	277	19203.7	16	82	5426.08	13	210	12863.2
		20-29	96	271	8737.97	99	460	22253.6	69	291	32952.8	60	380	17981.8	48	133	16320.5
		30-39	235	1340	49572.3	222	1373	80583.3	185	1028	51863.1	159	713	66177.3	154	958	56238.8
		40-49	524	2258	87663.7	456	2069	71034.5	366	1639	71492.6	308	1829	121738	269	2110	102361
		50-59	998	4115	166702	810	4922	278761	719	4033	249555	693	4282	209842	555	3826	180076
		60-69	930	4228	133157	763	4228	131891	754	3508	105153	695	3845	169399	635	3867	166745
		70-79	883	4459	112975	800	4545	135726	773	5202	188789	902	5483	184031	926	5870	197598
		80	317	1659	49156.9	320	1690	64676.6	307	2017	85935.4	325	2497	129556	363	2313	95894.3
CRPS (G578)	M	Total	4224	12320	389126	4089	11438	354837	4137	11759	384563	4019	11443	418545	4099	11741	393043
		10	9	102	2320.12	6	7	171.8	9	14	1092.32	8	29	1009.33	7	14	413.45
		10-19	113	238	9073.61	123	242	9228.05	130	268	9271.14	125	257	12544	94	234	8899.03
		20-29	274	660	32558.9	287	643	29380	270	746	37421.3	276	539	24603.7	272	691	35959.2
		30-39	439	1104	37346.5	401	1163	42547.4	379	1010	39375.3	392	987	43650.1	378	926	39431.9
		40-49	787	1965	74788.5	701	1673	58494.8	626	1577	57192.4	658	1817	78204.8	695	1887	72067.1
		50-59	1009	2704	94118.5	954	2436	78980.7	877	2104	76582.3	880	2194	99089.6	939	2448	89592.2
		60-69	873	2806	74764.5	828	2581	69613.8	905	2845	83596.8	843	2588	83562.2	854	2432	75062.9
		70-79	595	2223	54357.7	655	2307	56082.1	778	2512	60674.7	691	2458	62493.8	705	2599	58733.6
		80	125	518	9798.17	134	386	10338.4	163	683	19356.2	146	574	13387.5	155	510	12883.8
	F	Total	6064	17886	553058	6111	18616	579983	7389	22740	717825	7313	20939	725436	7291	21772	770333
		10	5	6	228.07	2	2	37.94	11	20	1104.63	12	25	665.39	9	11	381
		10-19	96	220	6767.53	107	299	14852.3	93	291	9653.51	83	158	6705.76	102	245	8006.77
		20-29	270	555	19426.2	299	666	23816.5	304	649	26154.8	309	676	26505.6	297	703	21392.6
		30-39	419	1304	45797.7	400	1058	38447.5	410	993	36855.7	448	1012	40578.5	480	1250	39683.2
		40-49	987	2398	92215.4	908	2596	84010.6	937	2420	90115.3	971	2556	106708	1008	2877	116678
		50-59	1713	4193	142612	1655	4310	147039	1897	5303	187365	2111	6230	235063	2215	6150	245381
		60-69	1360	4095	116672	1398	4180	117562	1714	4961	140604	1662	4503	142942	1585	4507	142907
		70-79	998	4220	108233	1078	3905	100292	1618	5797	136094	1351	4239	121312	1272	4400	133377
		80	216	895	21106.4	264	1600	53925.3	405	2306	89878.1	366	1540	44956.7	323	1629	62526.4
CRPS(G588)	M	Total	1024	2795	72692	1064	2599	81733	1107	2708	93723	1199	2753	87294	1134	2520	81202
		10	2	2	45.3	2	2	32							2	2	27.9
		10-19	35	53	1511.17	22	37	2182.95	31	62	3632.83	30	61	1620.48	29	33	1210.08
		20-29	91	160	5657.11	94	167	6338.06	87	189	9336.69	95	136	4191.27	94	141	4485.18
		30-39	149	278	11157.2	186	351	12391	167	330	7619.77	191	306	8149.64	157	325	10322.8
		40-49	193	414	13554.9	210	389	11890.9	203	385	12571.3	211	422	14975.6	215	379	13464.8
		50-59	215	550	16089.9	221	583	21350.5	253	493	15146.8	267	537	19135.1	245	476	19624.4
		60-69	188	485	9847.72	191	596	16198.7	195	550	14404.4	223	547	13023.6	215	635	18889.6
		70-79	125	761	12166.4	117	416	9948.16	139	606	29759.8	151	625	21840.9	148	430	10489.2
		80	26	92	2662.53	21	58	1399.98	32	93	1251.29	31	119	4357.71	29	99	2688.05
	F	Total	1262	2921	70941	1427	2946	79039	1595	3321	97243	1669	3837	120397	1673	3586	107532
		10	1	1	16.38				3	3	93.67	3	31	473.55
		10-19	20	29	492.17	28	39	596.52	21	37	933.49	29	46	989.06	16	18	907.68
		20-29	110	157	4155.62	95	158	5648.52	95	171	4893.46	97	154	5308.88	78	109	3846.95
		30-39	161	312	10335.4	134	220	5611.71	180	306	8338.5	174	315	9819.39	152	333	8484.99
		40-49	254	563	15519.8	285	589	19386.8	278	523	18188.2	273	498	16434.8	301	610	20325.3
		50-59	299	632	16914.9	378	751	21446.3	441	934	29095.3	476	863	29201.8	501	1021	31976.8
		60-69	215	553	11379.2	247	565	14504.1	299	619	15745.8	331	791	17400.8	331	724	20640.6
		70-79	168	550	8976.45	206	483	9946.64	224	627	18067.9	234	980	38083.3	240	591	16537.8
		80	34	124	3151.19	54	141	1898.76	54	101	1886.43	52	159	2685.05	54	180	4811.56
CRPS(G589)	M	Total	2383	6471	236610	2361	6138	225692	2242	5920	228318	2463	6585	273067	2078	5589	194486
		10	6	50	1967.51	11	46	2057	6	7	367	4	5	271	4	4	122.04
		10-19	46	92	6569.64	49	103	8106.35	48	225	6895.87	42	307	12549.9	36	145	3542.8
		20-29	152	325	16785.8	151	251	14876.6	125	223	11976.9	132	328	18127.8	118	243	10355.2
		30-39	233	391	16260.4	247	536	22221.4	205	412	20817.1	217	392	21903.6	211	383	17853.3
		40-49	379	985	39355.6	408	1058	40376.9	371	843	38467.3	357	766	35570.5	314	613	24661.8
		50-59	526	1238	47757.4	522	1221	51370.6	506	1280	52437.7	579	1369	54954.1	433	1015	38120.6
		60-69	578	1647	54273.6	522	1349	45377.9	529	1363	56843.1	591	1710	76432.2	491	1432	47816.8
		70-79	365	1259	30040.4	359	1335	35632.1	360	1198	31571.6	419	1324	38798.3	353	1360	38852.9
		80	98	484	23599.2	92	239	5672.57	92	369	8941.79	122	384	14459.1	118	394	13160.8
	F	Total	2656	7331	250131	2799	7078	236959	2607	6798	241564	3008	7925	292181	2548	6622	219558
		10	6	13	479	4	16	841.42	7	46	1298.36	3	5	561.8	2	2	55.67
		10-19	34	132	8224.25	52	133	6566.03	35	109	5942.65	38	51	2988.58	33	44	1922.22
		20-29	111	171	7184.37	148	238	10055.8	116	206	8237.87	139	256	11544.1	141	223	9206.69
		30-39	235	480	18487.8	269	528	22923.7	230	387	15143.1	248	544	22333.6	248	457	23403.6
		40-49	446	1060	45268.6	477	1012	38399	429	954	44060.6	434	1039	54068.3	357	835	31456
		50-59	694	1974	74616.8	742	1799	64365.5	721	1615	58201	836	1862	64849.7	663	1450	56595
		60-69	574	1593	45439.2	581	1704	52593.1	528	1409	41195.6	655	1760	54180.4	509	1303	40536.9
		70-79	438	1423	37418.2	398	1097	24909	408	1165	31054.3	515	1627	46150.8	459	1541	42146
		80	118	485	13013.2	128	551	16305.5	133	907	36430.7	140	781	35503.2	136	767	14236.1
CRPS 1(M8900)	M	Total	794	5562	321250	679	4997	312909	760	6443	418026	835	7597	435836	850	8492	493965
		10
		10-19	9	111	10407.6	4	81	7473.7	6	31	16214.8	7	12	736.26	7	21	1927.23
		20-29	78	1108	106296	60	351	19612.3	55	376	35957.8	63	550	28593.8	61	587	44833.6
		30-39	73	351	19015.6	57	616	35581.4	70	804	57421.9	66	1131	88588.4	59	759	67547.6
		40-49	102	754	46656.8	102	708	55860.5	86	689	63085.6	107	992	66842	102	1133	52620.7
		50-59	142	884	58966.9	136	874	96059.6	158	1688	141400	174	1529	102503	176	2339	191496
		60-69	193	1041	38991	167	822	34517.8	164	1187	38126.6	177	1593	72609.2	165	1338	55044.2
		70-79	153	1038	33695	120	1031	41111.9	178	1171	48316.1	194	1524	67816.5	213	1935	67004.1
		80	44	275	7220.91	33	514	22691.6	43	497	17503.7	47	266	8146.17	67	380	13491.6
	F	Total	1138	7309	273163	926	6736	317188	963	6857	320744	1074	7781	389259	1176	10056	464924
		10	1	100	4896.28							1	1	13.5	1	39	3525.98
		10-19	15	73	4824.92	8	32	2719.64	7	182	15649.9	6	256	20948.8	5	35	2512.71
		20-29	41	274	18174.1	26	89	2366.74	29	176	8116.11	22	201	5749.98	18	171	8858.63
		30-39	76	368	26702.9	58	384	22092.2	65	870	55529.9	57	1155	67486.3	70	1608	97480.6
		40-49	168	865	36959	130	958	60510.8	122	937	65007.6	112	902	55110	84	1019	49480.8
		50-59	256	1240	52551.5	225	1480	63046.1	196	1251	49142.7	226	1184	59574.9	231	1380	108411
		60-69	254	1540	46182.3	200	1007	41843.3	198	815	16440.5	225	1058	36126	246	1555	51695.9
		70-79	241	1510	32789.6	192	1607	61494.9	250	1928	82932.1	312	2403	126873	379	2900	88079.3
		80	86	1339	50082.7	87	1179	63114.5	96	698	27925.5	113	621	17375.7	142	1349	54878.9
CRPS 1(M8901)	M	Total	468	1792	52131	664	2467	80356	397	1816	73337	316	1516	51095	285	1553	68881
		10
		10-19	13	19	426	9	13	333.7	1	1	49.59	5	5	105.23	2	2	31.7
		20-29	22	68	1666.82	35	83	3826.92	19	37	1346.19	14	63	4523.98	16	70	2380.19
		30-39	55	151	5144.31	80	178	4892.06	15	23	506.51	14	24	762.13	18	60	2726.15
		40-49	101	379	18745.1	99	290	9434.68	64	216	8593.49	50	230	7592.4	40	194	13191
		50-59	110	428	11898.1	170	771	30387.6	107	614	31399.1	93	350	12113.4	87	503	26604.1
		60-69	110	483	9552.02	141	526	13294.8	104	415	12862	73	428	14680.6	62	279	13859.4
		70-79	48	225	3391.75	99	478	12335.9	69	428	16256.7	55	352	10129.6	43	352	8645.16
		80	9	39	1307.19	31	128	5850.84	18	82	2323.02	12	64	1187.81	17	93	1442.92
	F	Total	771	2826	70211	1141	4246	132874	664	2999	134130	407	2197	76482	425	2712	123070
		10
		10-19	5	8	319.49	6	12	238.6	2	4	80.53				2	70	3341.63
		20-29	32	111	3514.94	31	98	2887.49	7	18	279.23	5	91	1274.99	8	20	851.77
		30-39	77	185	3256.46	78	241	8041.49	37	102	2493.23	26	67	2218.57	21	87	2582.32
		40-49	153	524	10767.2	170	496	10589.2	90	563	28418.6	55	265	7608.02	66	352	12563.1
		50-59	185	753	19769	266	1032	39406.8	189	973	59975.5	122	766	30272.2	127	765	38432.8
		60-69	147	472	8655.1	238	963	26885.3	157	677	23041.9	100	466	12846.6	99	741	34221.9
		70-79	132	677	22733.6	262	1116	34428.7	143	516	14183.9	84	480	19977.2	85	578	29864.3
		80	40	96	1195.76	90	288	10396.3	39	146	5657.31	15	62	2284.01	17	99	1212.5
CRPS 1(M8903)	M	Total	158	840	39322	121	810	30991	161	840	35006	153	1046	68097	144	941	98242
		10	2	2	40.92
		10-19	9	39	3488.6	3	4	49.14	2	3	67.83	1	2	22.1	1	1	23.03
		20-29	15	93	8077.92	16	174	9740.15	22	93	5151.76	18	129	7084	12	96	34104
		30-39	23	47	4447.34	12	82	5669.4	19	69	5452.11	20	75	2583.89	20	64	6015.12
		40-49	18	45	1413.21	21	122	1881.11	33	271	11630.7	29	261	19436.9	31	181	11517.3
		50-59	34	119	3393.42	27	132	5205.61	36	123	4560.77	38	345	23833.7	38	297	30291.5
		60-69	39	459	17919.9	26	205	6372.87	31	226	5817.56	22	124	3703.21	28	263	13629.5
		70-79	16	32	487.93	13	59	1657.36	17	54	2317.22	24	109	11425.4	14	39	2661.99
		80	2	4	52.56	3	32	415.62	1	1	8.43	1	1	7.41
	F	Total	163	990	34980	179	1150	28876	217	1735	71706	209	1864	71755	180	1555	81813
		10				1	1	28.72
		10-19	3	8	164.77	5	6	394.66	3	7	251.47	4	127	4460.78	4	30	830.4
		20-29	8	84	5063.92	10	47	1184.43	6	63	3778.09	9	41	1502.49	6	49	3236.05
		30-39	19	39	1060.41	15	94	5674.01	10	46	1101.97	14	182	9649.99	7	73	3263.41
		40-49	28	242	5663.89	27	191	3050.43	26	113	5341.07	36	254	12416.5	28	284	22346.9
		50-59	46	305	17298.4	52	423	10131.8	71	634	26715.6	71	455	13714.4	57	420	13910.7
		60-69	31	219	3637.13	34	147	2763.33	44	403	11834.5	38	276	5198.26	42	259	6028.56
		70-79	22	70	1157.27	27	189	3453.52	44	437	21977.9	29	519	24630.2	31	412	30360.8
		80	6	23	933.89	8	52	2194.69	13	32	705.8	8	10	182.75	5	28	1835.94
CRPS 1(M8904)	M	Total	299	1501	63875	244	1886	113393	288	2345	147292	271	2420	143756	266	2385	120769
		10	3	3	53.1
		10-19	39	46	1156.68	2	2	19.96	2	3	329.5	1	1	168.24	3	36	1232.26
		20-29	36	192	16048.8	40	312	23744.9	49	302	20061.5	32	164	10308.2	30	217	14020.3
		30-39	33	115	2421.82	28	144	27403.4	34	131	10781.1	38	234	14267	34	214	29984.4
		40-49	50	356	19083.2	45	546	21545	38	163	4835.29	38	512	10333.5	41	618	12856.6
		50-59	64	292	9521.07	55	363	14622.6	62	879	56893.7	74	566	30492.8	44	526	32442.7
		60-69	44	300	10946.5	49	249	4950.5	61	429	33795.7	52	409	40427.9	64	350	14233.4
		70-79	22	89	3048.48	20	226	20280.7	32	376	19183.2	26	407	34756.9	39	288	13528
		80	8	108	1595.59	5	44	826.14	10	62	1412.1	10	127	3001.28	11	136	2471.61
	F	Total	415	2709	96510	359	3447	120204	387	2703	148494	366	3097	171856	397	3520	151637
		10	4	4	71.62	1	1	62.48
		10-19	13	80	6035.85	2	13	202.18				3	33	2299.39	6	12	992.87
		20-29	17	142	9753.39	12	97	10543.3	10	31	3082.88	12	20	1009.1	10	17	597.08
		30-39	36	96	3283.64	26	136	4376.52	27	119	2630.75	26	174	6553.54	18	143	3290.48
		40-49	83	469	13086.8	64	556	38939.5	67	295	26020.5	64	544	20888.3	62	850	25370.8
		50-59	119	939	30752.3	123	1407	37939.1	128	913	27812.2	120	983	39091.5	147	1154	36249.2
		60-69	80	557	22406.9	70	852	17307.4	98	853	47951.1	66	480	19659.5	83	486	13163.6
		70-79	52	349	7339.11	49	346	9516.38	43	455	39507.3	54	810	80140.6	55	743	65644.5
		80	11	73	3780.22	12	39	1316.77	14	37	1489.49	21	53	2213.75	16	115	6328.84
CRPS 1 (M8905)	M	Total	223	885	21851	229	1082	26964	418	1600	34254	387	1448	37596	369	2083	77889
		10	1	1	17.22							4	4	90.87
		10-19	16	40	1746.61	5	9	222.66	2	2	92.12	4	7	135.8	1	1	16.46
		20-29	13	29	914.6	9	13	200.41	19	95	4457.96	16	39	1071.52	17	84	6532.58
		30-39	19	124	3037.76	20	46	1169.43	17	40	956.12	23	80	4316.9	16	104	3259.78
		40-49	23	51	1205.21	22	87	6354.19	38	234	6384.81	35	146	6154.32	33	153	23817.7
		50-59	47	272	7551.7	48	217	4897.34	77	195	3800.39	82	287	7049.16	66	469	11224.2
		60-69	54	155	3069.13	59	329	6796.94	126	484	10228.6	109	318	7080.1	107	332	5108.26
		70-79	40	194	3851.04	46	229	3132.72	115	473	6873.21	86	355	6684.54	98	468	8202.8
		80	10	19	457.39	20	152	4189.91	24	77	1460.69	28	212	5012.48	31	472	19727.6
	F	Total	309	1043	22935	281	1260	35750	602	3645	96817	563	3024	59653	560	3787	72746
		10							1	1	22.78
		10-19	7	31	368.35				5	27	2310.44	1	1	36.43	1	1	24.52
		20-29	6	26	1110.83	8	25	337.62	7	18	388.06	8	11	222.09	8	22	420.61
		30-39	14	41	850.22	14	44	1021.31	21	485	32997.5	13	74	6569.31	15	77	1642.37
		40-49	40	100	3540.71	29	124	3911.99	46	181	4203.81	28	230	3421.13	38	217	8934.07
		50-59	54	127	2788.18	44	140	4946.09	108	494	6374.81	122	647	10311.3	103	766	12480.4
		60-69	70	234	5272.44	74	265	4579.38	191	815	10916	167	927	13850	147	931	12822.7
		70-79	92	346	6957.4	83	372	6854.68	167	1065	17317.9	178	843	15382.8	188	1344	17662.4
		80	26	138	2046.39	29	290	14099.4	56	559	22285.9	46	291	9859.61	60	429	18759.3
CRPS 1 (M8906)	M	Total	570	3553	145861	470	3155	107080	455	4205	328312	486	4342	252129	431	4367	299469
		10	22	71	1496.3	5	15	388.72	3	5	49.14	4	8	127.19	5	9	111.88
		10-19	26	95	2089.58	19	57	1456.93	5	13	201.29	6	30	1450.98	8	12	186.9
		20-29	70	528	36216.3	68	491	22888.9	79	1141	149761	82	855	74410.6	68	616	93541.1
		30-39	72	618	25183.9	45	380	16270.6	37	362	33147.3	38	411	29163	41	810	60683.1
		40-49	70	517	18177.2	51	583	19347.5	78	806	36935.3	58	359	12589.4	55	450	21986.7
		50-59	97	651	38008.3	77	448	22253.3	74	553	36246.9	85	544	30838.8	82	672	45744.6
		60-69	108	564	12896.4	110	594	12845.4	79	416	34266.5	103	1269	81433.7	82	836	47025.1
		70-79	83	444	10589.1	75	487	8916.95	82	534	26062.2	87	471	15743.7	67	576	24554.4
		80	22	65	1204.37	20	100	2712.11	18	375	11642.3	23	395	6371.42	23	386	5635.51
	F	Total	713	3647	121898	589	2889	130243	449	2836	163826	457	3134	202585	415	3100	206327
		10	20	50	1145.3	8	22	508.05	1	1	152.36	1	1	13.48	2	6	65.2
		10-19	15	145	21810.1	7	17	606.97	10	15	464.92	4	110	7380.61	6	110	5394.57
		20-29	50	350	13997.7	27	282	15790.7	17	50	2309.12	14	54	8329.68	17	75	3508.6
		30-39	61	400	15285	28	311	27673.9	25	865	62509.7	34	865	76782.5	39	837	84146
		40-49	93	471	18080.1	68	231	9213.08	46	294	32579.7	61	426	32185.8	41	484	34928.7
		50-59	149	687	18285.4	141	767	32287.2	99	629	23921.4	112	650	40787.1	98	614	40216.1
		60-69	179	756	14876.8	141	530	14917	107	377	10594.5	102	464	16795.2	96	478	24192.8
		70-79	113	536	15036.5	126	487	19296.5	104	404	11249.3	101	437	14931.6	89	350	8762.94
		80	33	252	3381.14	43	242	9949.61	40	201	20044.9	28	127	5379.09	27	146	5112.46
CRPS 1 (M8907)	M	Total	390	2486	124836	347	2694	111627	488	3205	213734	423	3670	204538	407	3451	213917
		10	6	6	128.45	3	3	87.77	1	1	12.53
		10-19	39	81	2080.66	18	84	1987.56	14	46	796.6	11	12	260.24	4	22	1819.75
		20-29	80	771	37900.8	87	841	40002.6	107	754	83352.5	99	996	79491.2	112	978	89718.5
		30-39	48	451	46699.3	37	235	15690	51	413	27573.5	43	386	25266	46	370	28779
		40-49	50	210	9234.4	53	419	14571.6	78	648	35701.6	67	1041	45148.2	58	1022	45565
		50-59	62	557	19607.2	62	704	25825.8	79	680	30124.1	84	726	37280.5	74	636	35240.8
		60-69	52	188	4444.77	42	214	6401.53	86	430	30799.8	62	273	12947.9	48	206	8279.54
		70-79	42	188	4237.63	37	173	6634.45	64	209	5098.26	47	153	2184.58	49	170	3198.37
		80	11	34	503.09	8	21	425.56	8	24	275.45	10	83	1959.15	16	47	1315.62
	F	Total	385	1713	46784	306	1761	61097	463	2449	105888	410	2623	171477	345	1937	92037
		10	6	7	113.3	5	15	402.05	3	3	86.32
		10-19	35	69	1232.16	6	14	289.59	5	14	325.39	7	26	1626.1	6	78	1097.3
		20-29	21	100	2755.24	19	139	6931.73	21	98	3632.12	18	166	5982.7	17	49	1033.1
		30-39	44	206	5802.97	32	480	15831.8	29	191	6463.83	23	151	6264.31	27	131	4072.92
		40-49	71	315	7231.47	57	316	10333.7	59	371	16186.7	65	437	22849.7	50	301	12009.7
		50-59	90	645	21147.2	68	335	17021.8	117	981	56424.1	136	1075	99978.5	108	795	57039.6
		60-69	64	185	3363.91	62	219	3889.7	116	344	7698.9	81	366	18597.2	66	294	10360.6
		70-79	41	111	2434.63	47	204	5868.99	82	210	6405.63	61	215	6131.03	54	196	4751.8
		80	13	75	2702.74	10	39	527.64	31	237	8664.7	19	187	10047.6	17	93	1672.2
CRPS 1 (M8908)	M	Total	265	1096	71942	223	1046	54362	207	1527	114580	175	1905	123857	205	1613	81876
		10	1	1	12.5				1	1	12.53
		10-19	2	6	174.08	2	2	154.67	2	4	639.41	3	3	140.25	1	1	16.46
		20-29	15	75	12758.5	14	133	9927.47	20	212	21905.4	11	111	10757.7	10	94	11276.1
		30-39	31	108	7019.93	30	98	12560.2	24	168	8483.2	23	507	17995.7	18	126	6859.33
		40-49	48	191	19241.8	32	121	4146.26	25	461	57362.6	30	506	36441.9	32	175	7052.66
		50-59	55	202	8952.33	52	307	13061.2	42	169	3937.27	32	319	27004.6	46	557	31197.4
		60-69	68	305	10134.8	48	218	7819.12	41	155	4999.21	33	210	8273.12	51	348	14849.2
		70-79	40	194	13427	40	149	5997.23	40	322	16864.4	28	188	20183.1	37	225	8237.41
		80	5	14	220.67	5	18	696.13	12	35	376.09	15	61	3060.63	10	87	2387.4
	F	Total	306	1368	93637	262	1349	63188	242	1452	65661	191	2011	147165	215	2519	204086
		10				1	1	14.01
		10-19	6	17	626.69	1	4	43.56				5	6	228.31	1	1	16.46
		20-29	21	52	1006.24	14	128	3948.3	11	33	2606.3	8	52	4534.41	6	7	174.01
		30-39	16	78	3963.45	24	156	8068.78	19	52	955.99	10	33	859.49	18	85	10107.7
		40-49	50	214	33244.7	33	169	6475.57	23	129	5553.39	24	288	11786.8	34	502	44278.4
		50-59	69	298	13071.6	62	396	29838.4	52	213	4221.24	33	180	5615.94	50	359	13765.5
		60-69	60	234	8958.44	55	225	7452.91	51	231	7066.41	40	458	49975.2	38	278	16599.8
		70-79	64	402	29586.9	53	173	5499.36	61	660	42251	44	407	17599.8	42	486	43476.6
		80	20	73	3179.33	19	97	1846.75	25	134	3006.52	27	587	56564.9	26	801	75667.6
CRPS 1 (M8909)	M	Total	526	3937	293632	501	3886	394026	553	4171	463991	850	6419	606894	1133	8009	741424
		10	1	1	67.58										2	2	27.99
		10-19	6	101	10412.8	9	61	3300.42	5	16	425.32	16	61	19895.8	19	50	6976.6
		20-29	66	1073	121324	77	1091	149239	72	818	130574	85	1098	148371	99	1323	132697
		30-39	53	532	43184.7	64	369	33305.2	61	271	28318.9	74	522	82313.5	91	507	48410.1
		40-49	62	452	37581.6	76	801	105094	74	712	98118.2	118	1510	173799	135	1685	199746
		50-59	116	601	39342.5	104	535	58288.8	141	1068	123864	194	854	56541.2	250	1536	160126
		60-69	117	607	22645.2	80	545	26758.8	107	597	35932.3	169	1279	73504.8	253	1307	79784.7
		70-79	76	275	11593.9	73	353	13412.4	70	514	39651.1	157	855	47036.4	219	1399	110526
		80	29	295	7479.27	18	131	4626.16	23	175	7107.44	37	240	5431.56	65	200	3130.44
	F	Total	523	3602	255227	504	4218	340826	563	4768	486381	1093	6514	507034	1517	8721	663422
		10	1	1	14.73
		10-19	6	68	5413.05	4	16	907.03	2	4	174.43	23	76	4541.44	22	57	2796.09
		20-29	27	373	49097.7	24	450	63886.6	26	659	80165.9	50	729	63752.7	51	701	48739.9
		30-39	57	470	45901.4	41	328	31416.3	58	506	59318	94	667	80273.9	110	802	85900.1
		40-49	77	454	37860.2	70	476	61303.9	81	562	80255	124	791	88152.6	165	775	86858.1
		50-59	129	1012	60839.1	127	836	50435.5	143	1102	149301	272	1463	113496	376	2241	187611
		60-69	93	479	20394.3	113	616	24588.7	124	833	47854.2	241	888	32561	335	1244	44041.9
		70-79	98	620	30074.9	84	1256	97163.8	92	921	58106.7	215	1631	116501	324	2059	156164
		80	35	125	5631.56	41	240	11124	37	181	11206	74	269	7756.07	134	842	51310.9

## Sheet: S2
2011-2015 CRPS -By Province
		2011			2012			2013			2014			2015
		PT	ADM	COST	PT	ADM	COST	PT	ADM	COST	PT	ADM	COST	PT	ADM	COST
CRPS 2 (G564)	Total	7716	40126	1.40765e+06	6551	40779	1.81857e+06	5936	37575	1.88297e+06	5934	40576	2.02735e+06	5508	40145	1.92787e+06
	SE	1333	6248	267271	1016	5679	293211	854	5533	362693	761	5348	398644	703	5352	427737
	PU	683	2703	100741	511	2249	104013	365	2206	137268	280	2343	160514	298	2025	121447
	TK	644	4323	157179	476	3320	163362	449	2867	144625	693	3901	191017	530	3411	146805
	IC	269	2470	71128.8	277	2582	69291.4	110	796	41136.5	115	653	21488.9	108	711	35091.4
	KJ	432	2349	94155.3	418	1855	79865.4	427	1904	83319.7	336	1655	75570.8	228	1754	126334
	TJ	510	2444	73875.9	244	1473	95993.2	252	1550	71135.2	217	1521	73316.2	160	1463	108830
	UL	47	241	6032.74	38	432	24507.8	38	232	7820.71	52	392	8163.58	37	586	41537
	SJ	18	41	606.26	7	21	230.08	4	17	200.63	4	43	627.02	2	13	184.06
	KI	1386	6917	316247	1370	9440	611832	1340	9371	606523	1314	10472	645953	1112	9270	514078
	KO	254	1267	30449.7	135	753	38023.7	121	463	15784.8	120	696	35229.3	137	915	35897.4
	CB	111	738	18146.3	116	826	17246	102	689	27207	94	679	23765.2	121	680	34179.1
	CN	150	1188	19738.3	118	1098	19980.8	185	1456	25163.5	173	1288	60984.5	138	1132	56057.3
	JB	296	1460	38345.1	553	3288	54215.2	488	2711	53767.1	530	3080	78376	578	3247	70184.4
	JN	534	2213	49702.3	470	2405	66749.6	490	3346	99457.3	666	4606	106919	850	6178	120781
	KP	256	1578	54132.5	173	1568	54284.3	198	1106	43383.1	245	1717	54507.1	224	1419	37599.8
	KN	353	1638	31265.2	359	2064	69542.3	468	2809	129989	349	2038	89150.6	304	1864	46797.4
	JE	11	30	854.76	31	91	2910.44	35	136	2742.05	48	144	3119.17	42	125	4325.52
	ETC	479	2278	77775.4	311	1635	53316.7	80	383	30751.7
CRPS (G578)	Total	10288	30206	942185	10200	30054	934820	11526	34499	1.10239e+06	11332	32382	1.14398e+06	11390	33513	1.16338e+06
	SE	1350	4340	151812	1677	5262	173047	2505	7581	236928	2794	8228	281277	2759	8218	257731
	PU	1781	3216	66757.4	1110	2509	59158	603	1791	57314.8	610	1976	83356.1	832	2830	87861.5
	TK	1270	2352	146352	1109	2317	133424	1167	2440	140705	1652	3542	185510	1364	2937	122711
	IC	221	1839	50699.2	186	1556	51483.4	203	1047	49617.6	238	745	33956.8	340	943	33682.9
	KJ	151	533	19382.4	265	924	28216.2	370	1138	39571.8	717	1799	55820.5	969	2615	82496.8
	TJ	87	253	5669.02	105	351	12530.3	193	446	23975	233	548	22155.8	296	856	33198.1
	UL	199	458	14709.8	172	434	13905	214	586	14811.1	208	438	16644	176	419	12970.4
	SJ
	KI	1814	5403	176636	2132	6030	189479	2109	5926	188726	2056	5862	190111	2227	6918	258965
	KO	286	1494	49550.7	268	1183	44101.5	237	839	35450.7	226	994	40559.8	363	1029	41105
	CB	69	384	9162.26	97	343	8052.46	186	517	14245.6	176	469	14693.3	147	449	15587.8
	CN	176	620	13809.1	195	616	16682.8	187	680	22172.6	179	543	16554.1	155	436	13216.4
	JB	348	700	20257.8	245	574	17355.7	211	572	29554	214	672	30252.9	210	458	19385.1
	JN	447	1119	35965.6	301	661	20313.2	313	948	30936.5	388	1410	31638.5	305	1730	49051.8
	KP	170	442	17124.8	215	491	17114.7	912	2531	71557	778	2244	69926.3	690	1869	63071
	KN	846	3419	63374.9	1197	4040	73499.5	1795	6743	125139	805	2718	65700.1	496	1620	65649.2
	JE	110	694	13227.8	89	477	9341.21	62	141	3222.03	75	193	5803.77	93	186	6693.61
	ETC	985	2940	87693.5	863	2286	67116.8	282	573	18461.3	1	1	21.64
CRPS (G588)	Total	2286	5716	143633	2491	5545	160772	2702	6029	190966	2868	6590	207691	2807	6106	188734
	SE	501	1422	33647.7	537	1273	34319.8	671	1455	42986.7	710	1722	45445.9	628	1708	50123.1
	PU	175	334	6469.04	221	508	15465.9	242	499	14921.8	352	618	16591.8	417	741	20733.7
	TK	42	97	4241.06	49	98	2101.43	33	52	2312.5	41	101	4893.55	41	164	6727.56
	IC	30	70	2641.85	46	99	4190.07	50	105	5028.89	46	104	5046.05	49	192	5451.42
	KJ	74	202	5197.71	128	239	4684.07	130	260	4338.91	105	195	4533.21	96	147	4579.13
	TJ	34	59	1576.15	40	84	2516.67	36	120	3441.85	32	77	2091.71	22	43	916.66
	UL	4	7	208.81	5	9	597.23	16	55	2539.81	13	57	2169.86	16	27	520.26
	SJ				6	21	92.98	3	9	37.89
	KI	532	1233	35550.5	600	1241	35443.2	600	1451	44183.4	599	1676	65452	443	1031	37388.7
	KO	252	433	8289.71	271	609	10627.5	330	656	12657	444	929	18103.8	525	936	18415.1
	CB	61	122	2082.42	74	167	4727.94	54	99	1820.48	34	70	1220.42	30	59	1212.07
	CN	39	83	1367.07	42	102	3151.79	24	321	19887.5	21	193	11977.5	22	47	1545.04
	JB	100	228	4152.77	148	276	8923.86	252	435	14791.7	202	300	10234	206	349	13458.1
	JN	62	137	3089.52	50	171	4640.5	31	67	1321.94	63	111	2592.94	63	131	9190.52
	KP	120	255	8880.17	83	140	8489.31	117	178	11492.3	141	262	9986.75	173	282	10332.9
	KN	58	244	5556.14	72	207	10997.3	91	210	7642.98	48	156	6819.14	61	224	7153.32
	JE	16	285	7411.62	18	80	1760.82	9	17	367.85	17	19	532.34	15	25	986.27
	ETC	191	505	13270.9	109	221	8041.64	14	40	1192.23
CRPS (G589)	Total	5039	13802	486741	5160	13216	462651	4849	12718	469882	5471	14510	565248	4626	12211	414045
	SE	1455	4589	179074	1644	4762	163041	1444	3980	149988	1723	5432	215069	1349	4580	134048
	PU	256	476	16472.9	263	453	17479.2	285	574	33894.6	313	625	35219.2	221	517	24059
	TK	269	626	27936.8	297	637	26081.5	220	705	23929.2	211	482	20003	311	587	35955.8
	IC	148	384	9415.19	184	380	10547	256	512	15253.8	221	427	11695	123	237	8880.85
	KJ	455	1717	74196	472	1511	54482.8	475	1381	55105.6	588	1725	67952.9	596	1912	75754.9
	TJ	82	148	3139.92	88	295	11180.7	80	502	27045.1	105	574	33091.3	86	187	7257.76
	UL	42	107	4095.87	41	103	3359.64	36	209	5107.63	39	276	6345.8	33	148	2882.95
	SJ	1	1	19.34	3	3	54.75				1	1	9.21	1	1	17.25
	KI	790	2145	71736.9	756	2015	77351.4	675	1687	59248.7	778	1669	66228.7	797	1630	54226.2
	KO	132	311	7806.79	85	209	5828.98	89	154	4866.72	86	191	7675.05	96	199	7181.58
	CB	138	271	4015.88	121	231	3581.76	91	305	11181.8	83	154	3094.02	107	194	4446.5
	CN	123	240	4485.41	168	282	7212.99	153	329	8479.37	114	271	9246.55	83	398	5295.59
	JB	165	345	11974	240	477	11494.7	298	550	8710.53	387	674	10006.9	190	353	6589.28
	JN	173	412	10682.1	158	371	10811.7	198	463	8954.9	125	285	11222.1	118	267	9038.54
	KP	188	383	14391.7	205	412	19815	169	318	17518.9	251	489	24053.8	210	412	20180.5
	KN	269	613	21080.4	236	581	22520.8	283	820	33184.4	374	1064	36317	247	490	14131.9
	JE	49	125	3363.01	29	63	4284.38	48	110	5127.78	78	171	8018.36	61	99	4098.09
	ETC	311	909	22854	180	431	13521.8	59	119	2285.3
CRPS 1 (M8900)	Total	1932	12871	594414	1605	11733	630097	1723	13300	738771	1909	15378	825094	2026	18548	958889
	SE	338	2393	144290	276	1780	92578.2	334	2277	172041	308	3163	246181	254	2925	256694
	PU	44	255	12778.3	90	339	19529.4	56	321	21249.2	54	637	46411.7	64	1091	86065.9
	TK	80	288	9559.94	56	430	50314.3	80	343	13882.2	67	416	24653.3	59	375	20642.2
	IC	75	284	6614.51	33	251	11563.4	34	343	28431	41	572	39020.2	171	1138	65344.9
	KJ	92	744	38818	65	368	18965.8	33	472	25496	39	569	29992.2	35	251	14566.3
	TJ	84	825	27823	73	743	55560.3	52	566	34927.4	85	645	28212	84	701	20771.3
	UL	24	178	2119.23	10	57	1086.51	15	138	5930.41	12	145	2342.28	11	185	8540.01
	SJ				1	5	100.1							1	1	21.4
	KI	589	2953	184258	396	2267	144526	285	2779	187848	276	2616	169480	270	2749	208617
	KO	96	493	26509.7	85	453	17489	83	442	16214.5	54	299	10426	39	508	20652.4
	CB	33	126	9114.67	41	168	9554.49	35	117	9375.32	38	150	10569.9	44	250	13661
	CN	34	229	5920.59	38	241	25304.7	50	214	8688.74	53	352	10431.8	62	434	16105.2
	JB	233	1442	19694.5	214	1902	36334.2	264	1827	32272.4	298	2268	36384.5	585	4379	76093.1
	JN	59	699	36502.6	76	1094	62033.8	175	1295	64016.6	390	1419	56642.6	142	742	24858.8
	KP	36	423	18899.1	50	152	3475.22	163	1248	59085.3	141	1456	89105.6	139	2069	92736.7
	KN	46	325	10564.2	62	1054	62464.6	68	709	48860.8	69	477	18117	71	386	22729.4
	JE	6	319	11278.8	5	21	277.87	13	25	360.94	13	193	7118.99	16	364	10788.7
	ETC	80	895	29668.2	63	408	18939.6	13	184	10090.5	1	1	5
CRPS 1 (M8901)	Total	1239	4618	122343	1805	6713	213230	1061	4815	207467	723	3713	127577	710	4265	191951
	SE	121	503	13919.9	98	532	29046.7	70	459	31653.2	70	376	19444.9	55	530	31748.8
	PU	18	186	12890.2	13	40	655	20	94	4696.81	31	191	2987.43	36	171	10608.5
	TK	36	94	2196.84	45	220	4499.04	30	193	2090.42	14	100	3309.15	13	303	18391.7
	IC	12	52	3030.38	9	22	369.21	11	62	4271.03	13	26	628.13	30	103	1994.09
	KJ	122	385	11582	226	555	10622.3	220	585	19139.9	111	246	4184.91	44	149	7854.57
	TJ	68	350	5615.7	98	360	14104.7	55	391	11719.2	20	294	6163.09	33	272	7190.88
	UL	2	23	280.73	4	41	2428.32	6	14	740.3	2	38	570.97	6	19	1146.74
	SJ										1	1	9.21	1	2	12.78
	KI	401	1243	31250.8	391	1355	41947.7	84	530	34203.9	132	583	27082.3	202	1033	61337.1
	KO	17	145	4713.64	17	54	2553.51	11	61	3133.81	5	10	166.04	7	79	4306.51
	CB	21	43	1030.18	23	53	1946.34	20	72	2862.18	17	82	3986.3	15	40	2433.51
	CN	37	163	4312.44	21	111	4911.01	26	63	1264.06	20	90	1653.95	23	65	2026.37
	JB	42	128	2528.3	39	218	10005.1	55	680	12297.8	73	665	16485.2	57	343	5337.54
	JN	56	307	10830.1	52	168	5266.12	208	616	13184.6	63	308	17167.6	55	233	6888.71
	KP	41	168	3114.06	51	150	10748	70	434	31561	31	217	14919	37	296	15623.4
	KN	132	438	6080.5	131	503	8563.06	110	431	30713.3	116	471	8349.83	94	526	10894.6
	JE	3	17	476.51	2	1	635.44	4	17	991.74	4	15	468.66	4	101	4155.12
	ETC	110	373	8490.46	586	2330	64928.8	63	113	2943.57
CRPS 1(M8903)	Total	321	1830	74301.4	300	1960	59866.9	378	2575	106713	362	2910	139852	324	2496	180055
	SE	54	314	5318.4	48	401	11413.9	61	594	17955.3	66	681	33576	58	374	30457.7
	PU	10	50	2643.8	8	45	1861.7	10	157	7475.79	16	254	13689	24	380	27176.5
	TK	15	53	4988.06	20	62	1667.38	13	77	3325.93	13	73	5401.81	13	41	2165.5
	IC	8	36	786.39	6	45	679.96	16	274	7178.98	16	203	8287.11	18	122	6749.03
	KJ	5	17	487.38	10	71	1450.06	8	27	680.38	12	53	2466.37	13	88	7935.77
	TJ	23	135	10513.8	20	193	16179.9	38	180	14834.4	55	741	45296.7	28	297	34844.7
	UL				3	47	2314.18	6	31	1769.73	5	13	423.26	1	7	71.54
	SJ													5	59	848.72
	KI	57	446	18208.6	54	406	10907	65	385	21364.6	61	356	11860.7	61	519	54719.6
	KO	32	83	1438.22	29	54	1609.87	10	122	11884.2	14	74	3670.33	13	51	1204.45
	CB	2	5	42.55	10	59	776.9	9	97	2567.56	12	57	3359.69	8	31	2228.18
	CN	10	70	3258.23	9	89	2216.09	25	113	3275.8	19	72	1637.47	17	64	1124.86
	JB	17	47	836.37	13	148	1967.74	22	121	4524.55	26	117	3740.98	23	166	3451.9
	JN	15	44	424.53	18	29	226.4	44	102	1961.77	6	7	91.71	13	84	1902.55
	KP	19	99	5046.27	19	128	1605.76	27	172	3472.63	19	57	2129.92	19	128	3600.97
	KN	36	118	3852.17	17	114	3628.19	20	106	4112.62	22	125	3345.24	10	33	793.08
	JE	2	144	13975.8	2	12	416.27	3	8	153.95	3	27	875.58	2	52	780.25
	ETC	17	169	2480.79	15	57	945.52	3	9	174.67
CRPS 1(M8904)	Total	714	4210	160385	603	5333	233597	675	5048	295786	637	5517	315612	663	5905	272407
	SE	155	1195	50594.8	138	1768	58285.5	155	1380	67668	157	1490	119253	178	1703	83066.4
	PU	18	67	1953.55	25	181	14508.4	23	191	20609.6	32	536	17934	36	604	31794.5
	TK	42	159	5966.77	37	277	26771.8	40	184	19127.2	35	208	7110.81	49	191	7116.62
	IC	20	90	1650.56	23	65	1218.53	25	135	4384.74	23	320	9716.98	27	540	17016.2
	KJ	22	45	847.21	26	108	2687.06	28	134	6769.78	18	92	7489.51	20	64	1515.4
	TJ	30	157	5002.73	23	188	9145.15	45	259	9422.28	44	234	12788.4	39	189	12362.9
	UL	2	3	25.07	5	61	2962.26	7	85	3232.94	8	74	4169	11	168	4945.01
	SJ	1	6	78.64	1	2	21.06							3	6	83.98
	KI	121	1007	49881.7	141	1280	84861.7	140	1404	118583	175	1426	89658.2	144	1333	72627.5
	KO	40	88	2090.42	22	160	8165.58	14	267	20035.2	17	336	22381.4	12	322	19929.4
	CB	8	163	9640.14	8	49	922.33	15	59	1349.47	13	66	2021.49	12	85	2173.39
	CN	21	84	2795.57	11	54	1799.23	24	57	1510.88	14	25	543.67	11	22	408.45
	JB	38	251	5508.16	35	246	6004.87	34	258	8156.93	28	182	5687.77	34	155	6140.62
	JN	20	40	856.2	25	84	893.34	42	78	896.14	25	80	2159.71	29	52	1482.4
	KP	32	146	3852.19	38	285	6230.27	59	311	7578.73	32	299	8632.24	32	271	5863.48
	KN	122	353	9428.61	29	121	2482.47	28	195	5275.53	25	136	5621.35	32	195	5739.28
	JE	1	1	11.93	3	7	167.28	1	1	41.46	2	13	443.66	5	5	141.2
	ETC	32	355	10200.9	24	397	6470.01	6	50	1144.92
CRPS 1(M8904)	Total	532	1928	44785.2	510	2342	62714	1020	5245	131071	950	4472	97248.4	929	5870	150636
	SE	70	258	6945.78	81	246	5242.9	102	373	11456.8	71	266	10233.6	53	283	7347.65
	PU	4	9	437.82	13	26	1348.9	14	73	4381.46	25	112	2006.94	17	186	9343.17
	TK	17	37	741.12	19	63	3582.24	20	197	3264.78	11	169	5303.26	14	391	11448.1
	IC	8	14	269.02	4	6	78.67	5	147	8558.58	9	61	3670.44	6	156	9088.75
	KJ	47	226	4319.35	56	203	3627.64	105	371	9853.35	163	316	5178.64	95	167	4783.64
	TJ	50	235	6107.39	45	218	5409.05	37	226	12003.3	27	180	12416.5	23	162	28351.2
	UL	14	76	2384.84	1	1	8.78	3	10	139.64	3	12	418.09	3	5	56.74
	SJ													1	1	10.47
	KI	87	414	8926.99	121	547	12707.5	55	386	25820.8	84	458	13024.1	80	356	10490.4
	KO	40	118	3490.14	29	71	4020	9	16	357.17	8	74	2944.3	6	11	237.6
	CB	11	15	272.12	4	10	64.28	8	12	256.34	12	26	546.85	6	74	1119.55
	CN	19	86	1403.27	13	55	774.14	20	96	3582.49	15	62	1058.99	10	58	1100.73
	JB	35	106	2263.53	47	351	5131.23	242	1589	21341.2	250	1843	27129.5	274	2662	38828.8
	JN	29	81	1060.99	24	224	13701.1	313	1267	20784.7	221	571	9334.46	302	1062	24980.4
	KP	13	25	348.37	20	144	2038.05	64	365	5390.13	33	259	3275.22	32	209	2062.2
	KN	22	105	1849.39	23	103	3043.3	19	69	1616.61	19	61	688.46	12	84	1347.92
	JE							4	14	214.93	2	2	19.14	3	3	38.53
	ETC	68	123	3965.06	12	74	1936.15	6	34	2048.69
CRPS 1 (M8905)	Total	1283	7200	267760	1059	6044	237323	904	7041	492138	943	7476	454714	846	7467	505797
	SE	664	3049	90262	412	1904	63991.4	233	1194	134888	264	1559	106137	248	1213	57695.6
	PU	32	336	12345.5	33	349	6845.72	26	668	42902.1	30	502	32606.5	33	924	51073.8
	TK	31	346	16298.4	43	341	25924.1	44	245	9559.67	34	190	8881.18	33	304	12810.9
	IC	15	25	642.9	14	24	517.76	8	177	9551.01	12	171	9944.34	20	394	20776.6
	KJ	24	323	8666.11	17	419	17810.8	28	575	55892.7	21	529	35235.8	16	320	22820.9
	TJ	40	187	23762.1	55	450	33483.1	67	779	53032.3	36	834	74816.8	45	602	73582.9
	UL	6	19	295.85	3	10	257.7	4	16	300.2	11	82	3539.29	17	273	7621.37
	SJ
	KI	104	1091	67937.6	126	663	32972.2	124	935	87054.4	263	1380	89470.1	228	1557	155870
	KO	25	76	1829.3	44	112	3578.22	25	245	12075.2	27	329	16101	24	127	8136.89
	CB	17	69	2931.08	15	47	1957.42	21	255	9366.53	20	232	11819.8	10	242	16690
	CN	27	164	3029.52	24	230	5976.46	33	181	5289.03	25	205	5155.62	18	72	1448.87
	JB	62	459	11784.1	32	239	12829.1	42	196	7450.38	32	195	10736.4	33	173	13501.7
	JN	66	249	3609.24	93	467	12099.4	104	609	21342.2	64	488	26663.9	65	438	15440.7
	KP	35	115	3822.59	57	210	4058.07	72	394	6037.67	33	348	6370.12	20	267	3348.67
	KN	78	275	5424.35	77	324	5382.25	79	326	27566.2	77	373	13119.1	50	449	39908.5
	JE	5	14	762.4	4	18	712.16	2	7	324.1	6	59	4116.41	7	112	5069.04
	ETC	63	403	14356.5	21	237	8927.36	11	239	9506.76
CPRS 1(M8907)	Total	775	4199	171620	653	4455	172724	951	5654	319622	833	6293	376015	752	5388	305954
	SE	177	1465	73933.2	167	1109	53303.9	215	1025	86131.5	218	1492	102439	181	1283	99454.8
	PU	29	152	10809	19	153	10666.5	40	361	21464.5	48	413	21811.8	50	347	25288
	TK	30	85	12056.9	42	183	6635.79	46	167	6199.18	48	291	8465.58	40	215	7244.4
	IC	18	77	2253.99	14	211	5729.79	15	44	640.98	18	130	3575.18	27	121	3560.33
	KJ	16	89	2589.7	13	270	10303.9	19	482	16164.4	21	388	22767.2	20	462	32903.7
	TJ	26	184	8310.42	41	245	15261.1	66	628	38937.8	53	670	42409.2	50	788	46230.3
	UL	6	53	3585.49	3	54	1340.03	4	33	273.22	7	242	7809.6	5	231	5745.93
	SJ							1	26	1596.36
	KI	135	802	25213.5	143	1084	34145.6	210	1354	80672.1	218	1468	84560.8	177	1011	34860
	KO	49	104	2353.74	26	161	3907.62	23	226	12633.4	26	157	8933.04	18	53	1147.25
	CB	9	38	598.25	8	45	580.25	11	151	5559.58	15	156	28621.8	14	128	19517.4
	CN	42	265	3870.26	21	149	5986.24	28	181	4773.83	27	101	3867	33	160	6577.37
	JB	30	155	8062.84	25	173	7244.28	32	156	24782.5	32	158	10115.5	44	182	9868.99
	JN	22	63	985.09	33	122	4027.08	146	319	3247.53	38	104	3538.79	46	106	4150.23
	KP	27	121	3243.46	32	195	3308.03	63	244	5407.15	32	129	4823.01	28	95	1903.85
	KN	129	294	5237.21	44	163	5293.62	46	232	10284.8	51	379	21629.2	32	158	4937.17
	JE	4	5	136.67	2	22	1142.08	3	6	86.46	7	15	647.93	7	48	2564.24
	ETC	36	247	8380.02	29	116	3848.12	4	19	766.82
CRPS 1(M8908)	Total	571	2464	165579	485	2395	117550	449	2979	180241	366	3916	271022	420	4132	285962
	SE	145	798	66422.6	176	708	36905.1	101	666	21190	58	730	36600.4	87	1536	111370
	PU	26	81	19509.2	15	122	3011.31	14	87	5290.1	23	199	18091.6	43	353	26802.3
	TK	23	95	3151.84	23	237	8733.9	12	77	1737.31	13	117	3161.03	20	113	1853.81
	IC	6	19	658.61	6	90	5689.21	16	276	30061.1	15	341	38411.3	28	137	13402.9
	KJ	34	48	698.95	30	58	2151.33	13	21	1003.59	10	76	9397.41	5	11	266
	TJ	31	112	3765.7	29	193	11271	22	146	10655	30	398	48351.3	27	338	37350.8
	UL	1	25	974.25	1	3	118.32	2	2	46.04	3	63	18183.1	5	16	684.93
	SJ
	KI	50	290	24024.1	56	260	6842.57	78	832	70254	59	1145	71938	70	757	51183.4
	KO	25	58	873.52	9	41	828.75	3	23	424.25	5	32	1482.05	6	15	233.55
	CB	8	21	755.73	4	6	86.76	10	23	262.68	22	84	1284.78	18	83	4706.02
	CN	111	357	27342.4	25	183	21484	22	186	13031.4	12	32	307.88	12	42	698.44
	JB	11	48	954.21	14	80	3422.03	22	135	2965.61	24	168	2404.37	25	308	21273.2
	JN	23	82	2522.94	33	125	4125.66	69	144	2134.45	45	97	1666.48	38	73	1599.39
	KP	34	205	7048.3	25	159	6485.18	33	227	15385.4	18	108	1470.55	19	55	971.05
	KN	24	181	5880.51	19	79	4804.02	22	102	5135.9	29	318	18111.4	19	290	13212.6
	JE	3	3	36.9	4	7	139.6	1	1	170.93	4	8	160.05	3	5	354.06
	ETC	19	41	959.03	17	44	1451.26	11	31	493.26
CRPS1 (M8909)	Total	1049	7539	548859	1005	8104	734851	1116	8939	950372	1943	12933	1.11393e+06	2650	16730	1.40485e+06
	SE	422	3000	207551	354	2182	241839	394	3161	434906	396	4153	556382	444	4910	543900
	PU	27	121	5647.24	32	175	14216.1	31	117	8582.86	45	234	16433.7	72	817	86326.1
	TK	34	122	5733.34	27	152	9075.63	64	558	66806	62	604	47218.3	64	675	50431.1
	IC	11	124	9678.03	7	555	61460.9	14	460	37206.2	12	398	23626.8	20	80	5932.85
	KJ	10	50	3613.83	11	42	466.56	17	52	3390.16	23	73	3200.14	16	128	9199.34
	TJ	21	105	7013.13	30	251	33476.4	30	243	15647.1	28	485	33383.8	25	347	29032
	UL	2	3	27.41	11	121	1355.04	10	20	219.01	3	35	2107.81	5	20	1234.53
	SJ				1	1	21.89							2	2	28.83
	KI	266	2497	268575	249	2729	277175	258	2818	316620	244	2996	287720	262	4167	479930
	KO	21	69	1605.64	21	62	2927.09	17	39	1134.21	10	34	1397.49	11	40	2031.95
	CB	11	28	661.43	25	88	1656.48	9	33	1594.84	24	234	4586.97	14	144	8832.86
	CN	33	180	9795.9	20	378	26461.2	38	231	16100.2	41	304	13811.2	25	499	40725.6
	JB	18	84	2061.67	20	215	8748.92	50	147	4835.8	824	1713	29459.8	1465	3488	59795.5
	JN	19	103	3748.08	41	154	4054.06	38	229	8566.63	40	286	16969	43	198	13926.8
	KP	77	708	14222.4	110	477	10105	100	593	24592.4	151	1076	64798.3	149	865	62871.4
	KN	32	61	1271.89	33	165	16554.2	53	144	5937.69	55	288	11799.5	60	338	10087.2
	JE	14	40	711.74	10	25	1022.42	17	52	2311.44	10	20	1032.74	4	12	559.85
	ETC	47	244	6941.49	33	332	24235.6	5	42	1921.99

## Sheet: S3
2011-2015 CRPS -By Month, Sex
			2011			2012			2013			2014			2015
			PT	ADM	COST	PT	ADM	COST	PT	ADM	COST	PT	ADM	COST	PT	ADM	COST
CRPS2 (G564)	Total	M	3696	21715	798010	3059	21421	1030028	2744	19579	1078004	2776	21465	1123194	2545	20858	1099770
		F	4020	18411	609636	3492	19358	788547	3192	17996	804963	3158	19111	904151	2963	19287	828096
	1	M	779	1617	67608.5	752	1811	86554.9	715	1707	116097	712	1818	124069	737	1905	112465
		F	759	1402	42016.8	688	1383	61974	696	1790	82326.6	623	1589	81473.9	668	1655	76285.9
	2	M	750	1626	64951.2	631	1489	72211.3	612	1325	63819.4	716	1758	95595	707	1656	102885
		F	711	1454	55204.4	639	1207	43460.4	602	1178	42462	679	1756	93194.4	572	1326	47834.3
	3	M	867	1813	60296.7	746	1948	127327	707	1669	81233.6	744	1653	71553	688	1694	72097.9
		F	787	1681	51297	725	1504	83018.3	702	1562	65985.6	678	1547	76141.8	673	1674	85526.8
	4	M	879	2049	60807.2	746	1894	81346	695	1691	109044	716	1621	72109.2	728	1756	98747.5
		F	806	1687	50910.4	711	1620	57974.6	626	1447	59847.2	695	1584	75113.1	663	1566	55182.8
	5	M	893	1980	74157.4	743	1682	86848.6	682	1499	93906.2	770	1780	78820.1	733	1850	81917
		F	813	1588	47756.2	737	1525	54655.5	644	1416	58328.8	721	1721	100664	780	1652	59165.2
	6	M	918	1917	62149.2	743	1859	69001.6	692	1670	83672.2	746	1909	114379	698	1691	67267.4
		F	876	1725	53148.9	813	1872	92308.8	660	1587	62083.7	713	1545	72235.3	737	1608	76781.8
	7	M	868	1937	79102.2	757	1985	88359.2	699	1683	90665.6	768	1968	99296.9	757	1934	106234
		F	753	1573	61195.4	751	1685	51242.9	642	1531	67793.5	701	1554	67875.5	779	1758	84959
	8	M	844	1796	63005.1	760	1901	82133.4	689	1584	92041.1	758	1787	83863.1	686	1633	75048.2
		F	772	1453	42106.6	761	1870	70122.2	684	1533	106636	727	1692	71422.5	707	1589	61776.7
	9	M	825	1765	60636.8	760	1715	85100.9	702	1543	74254.6	707	1698	85261.5	656	1630	99629.9
		F	740	1592	53384.7	752	1652	51485.6	667	1458	55879.6	700	1668	68393.9	719	1509	57728
	10	M	761	1637	64044.7	727	1806	93804.6	672	1654	103369	759	2001	117154	720	1710	92368.6
		F	660	1446	45855.4	720	1669	74102.2	673	1463	57049.7	686	1585	86093.3	679	1602	74665.8
	11	M	752	1671	62939.5	731	1696	82816.2	700	1772	89720.2	722	1842	92121.5	651	1690	103531
		F	651	1349	44944.2	750	1756	60383.9	639	1547	82189.6	682	1497	57044.3	725	1751	77078.7
	12	M	787	1907	78311.5	690	1635	74524.6	726	1782	80182.1	673	1630	88971.1	696	1709	87577.8
		F	716	1461	61816.2	740	1615	87818.3	659	1484	64381.1	636	1373	54498.9	731	1597	71110.6
CRPS (G578)	Total	M	4224	12320	389126	4089	11438	354837	4137	11759	384563	4019	11443	418545	4099	11741	393043
		F	6064	17886	553058	6111	18616	579983	7389	22740	717825	7313	20939	725436	7291	21772	770333
	1	M	381	815	28019.3	452	855	26997.8	418	756	22691.6	443	975	39172.7	433	828	29618.2
		F	506	1016	30393.4	659	1375	45421.8	852	1712	50893.5	836	1588	62068.6	817	1674	67825.1
	2	M	414	817	26989.3	476	820	25150	401	743	25795	495	972	37349.3	417	755	26276.1
		F	586	1141	35503.5	733	1499	43768.4	769	1396	47262.3	911	1644	60678.2	744	1286	46105.3
	3	M	431	995	31638.8	552	1134	34684.5	518	991	29646.7	498	952	31353.4	469	881	31523.8
		F	662	1353	39551.5	858	1689	51548.1	1004	1868	54508.9	997	1830	66079.2	858	1481	45295
	4	M	497	978	33995.6	483	906	28626	504	1008	31250.4	483	942	31636.1	472	953	32882.7
		F	728	1420	39208.4	745	1466	40866.1	1090	2065	64012.2	929	1708	64169	975	1911	68681.8
	5	M	491	973	30704.4	462	888	28121.8	519	958	28466.6	530	985	34172.4	582	1176	45235.1
		F	727	1390	44604.5	734	1456	48570	1055	2024	59574.5	1103	2008	68792	996	1930	67137.1
	6	M	541	1179	31510.3	541	1043	32256.2	593	1152	39671.6	548	1035	33652.6	548	1085	35847.7
		F	761	1527	46267	847	1566	51911.3	1110	2129	72479.8	1038	1834	61017.8	999	1929	72331.1
	7	M	579	1141	38708.1	539	1097	37813.2	503	984	30916	551	1037	41945.4	614	1259	39708.1
		F	872	1748	54983.8	883	1728	62444.1	1119	2094	71106.7	1028	2028	73993.5	1125	2473	89068.2
	8	M	553	997	33915.2	574	1086	33464	598	1142	41388.3	554	1063	36702.5	577	1214	36773.4
		F	967	1797	52987.7	879	1677	52581.3	1148	2104	62813.9	1046	1911	60163.7	1046	2079	72565.7
	9	M	579	1148	34580.2	470	916	27058.2	507	961	27477.3	450	857	40556.2	493	1000	32995.8
		F	930	1785	57740.2	822	1600	46268.3	1067	1986	62025.2	903	1738	51385.7	903	1647	50169.8
	10	M	590	1172	36247.6	501	958	28662.4	496	926	29526.5	501	940	31645.3	508	896	27062.8
		F	859	1656	54874.6	798	1496	44295.8	1020	1857	58773.7	913	1701	61200.3	968	1876	64276
	11	M	566	1092	32267.1	462	889	25671.8	523	1093	38293.1	454	865	30115.1	439	749	19422.7
		F	793	1571	51732.7	803	1577	50813.6	996	1894	61548.3	878	1534	46622.4	927	1820	62891.9
	12	M	521	1013	30550.4	441	846	26331.1	507	1045	39439.5	421	820	30244.1	496	945	35696.9
		F	736	1482	45210.7	773	1487	41494.3	920	1611	52826.3	769	1415	49265.8	841	1666	63986.3
CRPS (G588)	Total	M	1024	2795	72692	1064	2599	81733	1107	2708	93723	1199	2753	87294	1134	2520	81202
		F	1262	2921	70941	1427	2946	79039	1595	3321	97243	1669	3837	120397	1673	3586	107532
	1	M	98	185	6232.97	117	212	5901.5	117	214	6338.43	136	227	8319.48	123	219	12635
		F	135	260	6999.43	127	193	4867.59	193	311	8937.1	180	329	10551.7	186	311	10050.5
	2	M	102	217	3710.58	110	184	4183.07	107	169	4280.05	98	211	5456.01	116	168	4335.78
		F	94	177	5062.7	153	205	5127.34	164	266	7377.34	173	336	12349	183	324	8983.43
	3	M	104	205	4410.35	137	243	5997.38	119	219	7118.68	130	257	10298.5	137	206	5143.5
		F	126	221	6309.38	161	312	9415.19	188	302	7245.65	162	288	7453.1	176	271	10042.1
	4	M	126	299	9116.34	120	182	5444.55	118	263	10714	117	219	7334.47	135	234	5541.4
		F	129	247	6942.95	144	276	5844.25	173	260	6458.8	183	373	14842.4	190	275	9824.32
	5	M	127	257	6723.12	113	216	6406.61	124	237	7961.72	144	249	9918.31	134	216	4973.72
		F	120	223	5050.84	140	225	8317.5	181	244	7083.96	217	383	10911.3	181	279	7009.8
	6	M	110	206	6212.22	139	254	9925.66	118	209	6805.14	147	235	6846.55	132	214	9887.04
		F	152	282	5586.32	161	232	5268.3	156	227	8412.77	201	331	10585.2	202	310	9463.56
	7	M	133	259	6556.81	137	256	8623.72	119	221	8397.59	148	199	5442.97	138	210	6200.74
		F	144	319	9571.51	174	238	5554.49	171	270	7470.33	199	323	9469.43	209	340	9534.93
	8	M	119	245	5927.33	125	247	7957.44	136	231	9374.62	142	210	6545.99	156	235	6980.37
		F	156	261	5827.11	155	250	5605.91	159	290	10696.9	204	304	8638.68	195	276	8214.28
	9	M	134	227	5084.25	127	210	7755.36	112	213	6750.16	137	205	4830.22	116	265	4455.72
		F	162	255	4642.84	152	256	6246.34	175	286	9024.67	182	324	8662.76	167	249	7188.66
	10	M	119	278	8095.15	124	214	8538.16	125	252	7209.9	140	263	7705.98	125	180	4718.35
		F	136	223	4867.2	141	195	5380.86	147	274	8346.6	156	299	10286.3	190	313	8648.56
	11	M	117	225	6252.25	108	201	5707.06	126	241	9356.12	153	268	7067.75	112	166	4960.62
		F	156	226	5206.69	179	286	9270.71	164	297	9041.46	167	295	8729.78	167	346	10838
	12	M	119	192	4370.78	100	180	5292.18	129	239	9416.42	122	210	7528.04	130	207	11369.8
		F	147	227	4874.03	169	278	8140.86	187	294	7147.26	151	252	7917.01	186	292	7733.59
CRPS (G589)	Total	M	2383	6471	236610	2361	6138	225692	2242	5920	228318	2463	6585	273067	2078	5589	194486
		F	2656	7331	250131	2799	7078	236959	2607	6798	241564	3008	7925	292181	2548	6622	219558
	1	M	278	431	12741.6	303	513	17737.4	293	467	13936.1	382	605	27930	329	517	19244.1
		F	288	508	16192.8	344	519	20008.4	312	495	17757.3	392	624	25578	390	657	23613.2
	2	M	303	507	19479	280	415	15967.8	260	443	18075.1	375	592	23077.8	295	446	13071
		F	346	608	20881.1	302	445	12537.7	284	435	12366.6	431	694	25974.7	378	517	15327.2
	3	M	309	555	16360.4	306	481	18680.5	316	580	21464.2	391	636	28087.6	319	466	15140.7
		F	309	544	19550.4	381	636	21353.9	348	618	23427.1	427	761	31227.6	372	534	17698.8
	4	M	319	555	18494.3	282	444	17414.2	245	436	20094.8	333	523	21915.6	304	416	15080.8
		F	361	716	24327.8	341	604	18616.1	338	619	21968	414	679	25320.7	329	553	21571.6
	5	M	314	586	17436.3	308	541	20711.2	251	435	16293.8	375	615	23318.6	304	457	19025.3
		F	363	660	20607.2	326	522	15199.7	332	575	20359.5	446	738	27022.3	334	525	13189.5
	6	M	305	488	17220.1	301	525	17615.1	286	493	18488.2	386	609	25809.4	287	436	12842.2
		F	368	664	27823.2	404	638	22545.5	308	541	22561.9	433	660	27186.1	298	484	18603.2
	7	M	328	625	32526.7	319	585	18098.4	291	492	18695.9	375	622	27870.7	312	481	14718
		F	386	663	19035.1	435	694	23196.2	331	557	17973	422	659	25695	362	601	19942.8
	8	M	343	593	22564.4	351	587	21115.9	302	515	21810.5	376	549	22627.3	305	465	16877.2
		F	354	601	19202.4	423	661	23814.5	342	547	20482.2	371	612	22241.5	349	553	17271.8
	9	M	318	574	19675.3	305	499	17504.3	304	516	16658.6	319	445	16195.5	269	422	13208.6
		F	359	643	19325.6	371	584	16702.6	389	612	19879.5	375	596	17039	307	462	13753.8
	10	M	291	566	24341.8	302	500	19314.2	326	493	19780.7	330	451	19333.4	302	501	18357.5
		F	344	592	17659.9	348	597	19020.4	351	577	21029.4	397	674	25217	347	623	22902.6
	11	M	295	481	16945.9	316	502	18248.2	331	501	20420.3	302	480	21689.6	300	506	19978.5
		F	342	608	26841.4	372	621	23344.2	354	586	22391	413	626	19492.4	325	548	16717.8
	12	M	319	510	18823.7	310	546	23284.2	374	549	22599.8	315	458	15211.5	267	476	16942.3
		F	329	524	18684.2	343	557	20619.7	406	636	21368.5	358	602	20186.3	335	565	18965.9
CRPS 1(M8900)	Total	M	794	5562	321250	679	4997	312909	760	6443	418026	835	7597	435836	850	8492	493965
		F	1138	7309	273163	926	6736	317188	963	6857	320744	1074	7781	389259	1176	10056	464924
	1	M	157	530	45119.1	120	306	12220.8	144	586	63338.7	187	688	43006.6	202	726	75989.1
		F	181	466	19339	202	567	24090.6	164	535	27079.8	194	613	36214.8	231	730	37571.6
	2	M	158	384	28033.5	115	288	10015.6	159	422	18753.1	186	669	48144.7	193	578	35216.2
		F	194	620	38642.6	174	584	28916.5	172	475	21365.7	206	525	26806.5	236	835	43284.2
	3	M	147	394	18243.3	136	357	15670	161	448	19354.8	171	579	24697.3	216	698	37952.2
		F	182	556	26641.2	199	699	33072.6	211	613	31186.3	235	716	46713.4	264	668	23639.9
	4	M	164	533	25959.2	137	520	53923.7	172	443	20337.6	186	505	26344.9	227	717	35377.2
		F	224	677	21479.5	197	592	28288.1	211	701	38422.2	210	524	20451.1	308	719	26380.6
	5	M	185	488	24316.6	120	380	30913.1	159	390	32289.6	212	625	37556	214	907	64906.1
		F	214	603	18672.7	185	512	19685.8	232	666	31399.2	264	591	27141.1	311	874	61305.1
	6	M	158	450	35568.9	126	325	14442.8	164	557	33534.2	197	683	41978.6	218	677	31439.4
		F	213	597	17932.3	197	592	27329.1	241	604	24183.1	233	649	34721.9	280	823	34418.4
	7	M	169	645	40087.1	143	496	40881.3	166	508	29907.3	185	654	37940.8	220	772	42060.4
		F	213	731	24791.3	198	565	41862.9	225	621	28450.3	237	726	54835.8	311	911	38205
	8	M	189	558	23479.2	123	351	16390.2	159	567	32013.6	210	656	34163	209	635	33452.3
		F	237	624	17072.1	189	608	26889.2	200	559	24230.3	236	660	28722.3	310	911	41530
	9	M	180	511	20652.5	142	378	22525.2	174	514	28637.3	185	631	35234	202	658	31476.2
		F	246	717	32314.7	188	582	26997.2	218	498	21357.7	231	641	26343.1	299	901	40587.2
	10	M	149	440	22712.3	150	512	24237.1	167	610	41772.5	218	679	37709.1	240	770	36621.5
		F	231	636	19655.5	170	550	22303.3	210	579	26006.2	238	687	26297.4	327	827	32029.2
	11	M	131	392	27857.4	170	549	40980.2	173	700	46798.4	203	625	32561.3	210	699	34486.8
		F	182	490	17750.9	171	482	20479.3	175	502	24520.7	267	742	31319.9	324	950	45929.4
	12	M	114	237	9221.1	144	535	30708.7	165	698	51289.2	187	603	36499.5	210	655	34987.4
		F	199	592	18871.5	145	403	17273.4	198	504	22542.8	222	707	29691.3	331	907	40043.5
CRPS 1(M8901)	Total	M	468	1792	52131	664	2467	80356	397	1816	73337	316	1516	51095	285	1553	68881
		F	771	2826	70211	1141	4246	132874	664	2999	134130	407	2197	76482	425	2712	123070
	1	M	57	158	4110.34	71	106	2969.65	86	256	14481.8	45	120	6800.67	53	141	3534.93
		F	90	230	6072.41	155	315	9566.87	139	302	7644.47	57	189	10314.3	84	173	6192.82
	2	M	51	121	2347.94	96	174	5270.12	63	227	8352.29	48	111	3267.4	60	145	5908.02
		F	76	239	8812.55	132	260	7082.54	91	218	6481.02	69	178	5279.61	84	211	8450.54
	3	M	52	110	2074.14	104	237	10293.4	79	191	7895.03	60	139	5134.76	62	143	4463.75
		F	91	260	7243.38	197	381	14062.2	140	394	8515.61	63	159	6424.84	85	298	14742.2
	4	M	59	129	3619.43	110	228	8765.3	58	172	10433.5	52	121	3301.59	57	136	4158.68
		F	95	264	8814.09	179	394	10733.5	132	305	7972.02	61	195	11803.5	87	221	6679.77
	5	M	55	131	3169.55	110	214	8707.67	53	169	6844.83	49	100	5809.96	55	108	4192.34
		F	92	227	4688.79	183	399	11322.9	78	301	6731.76	73	160	3659.51	81	214	8993.34
	6	M	57	124	2488.32	102	223	7576.8	58	124	3281.73	59	125	4908.48	54	103	4952.44
		F	87	217	4655.9	168	307	7284.99	78	192	8359.64	74	192	4694.57	84	234	12155.3
	7	M	66	172	3571.32	93	211	6868.48	49	99	2074.78	55	125	4970.92	55	103	4117.69
		F	88	180	3501.46	156	351	10333.3	65	180	8505.5	76	213	6305.48	91	381	25998.5
	8	M	60	146	2838.94	87	187	4409.13	57	110	3069.49	47	108	2976.92	52	105	4162.05
		F	94	189	3763.22	163	335	9689.09	79	267	11386.5	72	232	7130.46	78	197	7661.56
	9	M	74	166	3397.27	90	221	6359.29	56	130	4976.86	42	119	3188.86	52	100	5547.09
		F	140	291	5793.71	165	294	9980.51	68	202	9077.18	72	176	5865.59	78	211	9600.71
	10	M	68	223	12755.1	107	221	6549.82	38	90	2318.06	56	127	3009.16	45	140	9072.41
		F	97	217	4446.66	158	374	18256	51	237	30072	69	138	3853.29	78	189	7286.12
	11	M	57	161	8524.12	108	237	5883.44	48	117	4017.84	56	150	3486.22	52	123	4972.41
		F	96	219	5220.54	187	385	12276	71	228	21020.2	71	186	5382.06	62	175	8738.12
	12	M	73	151	3234.84	102	208	6703.31	52	131	5590.38	58	171	4240.18	54	206	13798.8
		F	129	293	7198.77	212	451	12286.1	60	173	8364.34	76	179	5768.4	76	208	6571.32
CRPS1(M8903)	Total	M	158	840	39322	121	810	30991	161	840	35006	153	1046	68097	144	941	98242
		F	163	990	34980	179	1150	28876	217	1735	71706	209	1864	71755	180	1555	81813
	1	M	25	82	4783.45	24	65	2466.5	27	85	5619.45	34	72	2452.82	31	116	23265.2
		F	20	66	1610.93	29	75	1866.8	35	131	4445.35	41	271	11235.1	32	101	3203.66
	2	M	19	76	3613.48	31	75	2794.16	23	65	1909.31	25	110	7871.09	26	33	1332.69
		F	13	43	633.9	29	72	1621.73	34	112	6317.74	64	229	5833.29	31	149	9018.24
	3	M	18	49	3795.73	24	66	2737.8	29	70	2472.34	22	42	1612.16	35	101	7209.26
		F	22	60	1462.04	23	62	1481.05	35	125	3908.54	51	196	7875.39	43	143	4289.93
	4	M	22	45	2226.54	20	74	3041.81	26	84	3539.32	23	68	7290.32	37	128	8213.12
		F	37	106	1679.66	41	153	3098.13	36	144	3424.11	39	134	4176.52	42	170	8089.95
	5	M	27	73	4282.49	25	55	2083.1	22	51	1528.22	34	122	10836.6	32	88	4176.33
		F	29	69	1618.58	29	81	2787.71	33	132	4424.88	45	184	6116.97	36	174	6896.61
	6	M	30	88	4189.27	22	70	4147.06	28	64	2689.47	33	49	3224.88	30	53	2294.81
		F	28	80	1878.45	29	91	1886.94	46	114	4228.09	40	163	6269.09	35	132	3236.81
	7	M	31	94	3552.41	18	68	1676.9	27	61	2763.49	40	110	7532.88	28	75	4608.75
		F	33	70	2212.98	26	95	1801.64	55	185	12452.8	41	172	9094.16	42	113	7010.38
	8	M	30	111	4283.29	28	110	4223.17	27	66	2497.5	35	78	4432.53	35	72	3421.8
		F	27	251	17462.5	31	107	2490.21	42	128	4397.99	42	159	7960.81	29	91	6053.54
	9	M	27	86	3113.21	24	45	1590.25	30	80	3248.27	35	90	5146.04	30	69	19600.5
		F	21	71	1966.84	31	116	1908.95	44	149	5292.21	25	109	4249.97	30	102	9433.58
	10	M	15	35	1611.72	24	75	1942.68	21	79	3223.78	33	79	3341.12	29	77	16625.8
		F	26	86	1568.62	35	122	4019.36	34	116	4768.96	32	73	2315.8	28	93	6244.74
	11	M	22	54	2235.4	16	53	1403.95	30	62	3197.22	39	151	10248.3	30	80	5532.96
		F	22	43	1053.66	25	98	3075.5	40	195	7454.29	31	117	5137.51	32	122	5882.39
	12	M	20	47	1634.81	19	54	2883.88	37	73	2318	31	75	4107.88	28	49	1961.23
		F	24	45	1831.53	27	78	2837.6	40	204	10591.5	26	57	1490.64	36	165	12453
CRPS 1(M8904)	Total	M	299	1501	63875	244	1886	113393	288	2345	147292	271	2420	143756	266	2385	120769
		F	415	2709	96510	359	3447	120204	387	2703	148494	366	3097	171856	397	3520	151637
	1	M	44	80	3224.87	42	97	3907.08	61	258	19478.3	54	164	7743.41	57	290	12579.7
		F	60	213	7633.62	74	292	27067.6	84	283	11944.8	57	231	21726.8	87	282	13688.7
	2	M	39	74	2948.86	39	139	8537.17	58	162	7993.28	61	155	8548.64	62	201	7249.81
		F	64	222	6113.68	63	304	11370.1	70	236	10365.9	69	180	14429.1	93	240	8806.96
	3	M	51	114	4398.97	44	184	26182.4	73	218	10319.9	55	114	4557.72	55	179	8111.83
		F	62	253	11352.4	72	275	7703.51	85	250	22058.1	65	199	10645.7	110	324	13789.2
	4	M	59	122	3945.41	46	173	11603.4	69	170	8648.76	59	144	9565.44	57	190	8275.55
		F	63	191	6262.48	70	350	13240	80	208	6946.39	73	205	8568.27	99	325	17973.3
	5	M	62	116	4001.35	53	130	3741.27	69	200	9511.14	52	202	21219.8	58	234	9788.7
		F	62	237	6980.27	65	280	8106.62	88	287	24528.4	79	250	13613.2	95	258	7922.38
	6	M	52	113	3908.87	54	137	5196.08	63	241	30119.1	62	181	9637.6	59	196	6732.61
		F	79	294	10482	77	257	7216.57	80	253	9846.42	89	316	21247.5	81	261	9219.45
	7	M	66	119	4252.88	59	231	19777.6	60	208	12608.8	62	212	19937.3	59	187	8307.08
		F	76	292	12894.7	78	321	8319.02	74	276	17738.3	99	338	15010	86	286	11182.7
	8	M	61	147	4692.98	58	213	8228	49	184	12766.8	64	214	8084.86	57	239	15069.3
		F	72	201	6497.34	71	331	10500.2	70	227	10605.6	87	270	8972.9	82	304	13046.9
	9	M	61	177	6181.93	50	139	6434.52	55	164	6966.03	55	287	16684	56	123	3442.22
		F	63	180	6329.72	70	262	7249.25	78	182	8534.75	94	226	6958.95	79	278	15859.9
	10	M	54	160	9296.13	47	106	3662.36	76	190	11614	75	322	24196.8	54	210	11642
		F	61	174	6687.53	70	271	7353.41	60	173	8321.37	87	278	13065.7	74	266	10131.8
	11	M	44	154	10880.9	58	190	10513.8	56	201	9861.81	58	224	7346.63	51	159	20737.9
		F	71	213	5732.98	68	275	6947.4	73	156	8503.55	88	356	26556.2	85	351	16337.5
	12	M	39	125	6142.01	54	147	5609.37	60	149	7404.35	62	201	6233.68	49	177	8832.6
		F	63	239	9543.15	70	229	5129.79	70	172	9100.52	87	248	11061.5	87	345	13678.7
CRPS1 (M8905)	Total	M	223	885	21851	229	1082	26964	418	1600	34254	387	1448	37596	369	2083	77889
		F	309	1043	22935	281	1260	35750	602	3645	96817	563	3024	59653	560	3787	72746
	1	M	19	35	701.72	34	50	1786.99	57	155	2892.65	69	108	2739.67	72	136	4443.58
		F	26	86	1491.33	44	98	2288.22	60	212	25214.9	101	187	3711.97	99	221	3885.5
	2	M	29	46	1382.57	27	43	637.86	57	116	3016.63	64	92	1644.64	65	117	3122.55
		F	29	69	1256.51	30	66	1217.75	106	236	5670.45	122	213	3797.35	97	292	4735.12
	3	M	30	58	1710.16	36	68	1434.89	67	144	4102.1	74	128	4465.51	87	192	5045.79
		F	45	87	1635.86	42	87	1775.9	137	422	11321.3	123	252	5074	173	405	6699.33
	4	M	28	36	853.52	37	81	3214.37	72	132	2767.41	58	96	1722.67	87	221	5291.5
		F	43	102	3487.6	43	139	5468.44	114	297	5960.2	104	241	5518.19	136	360	5775.1
	5	M	31	103	3675.67	44	101	2077.19	55	126	2590.7	60	121	4086.4	99	214	6302.61
		F	49	104	2845.21	43	102	3403.63	114	365	8697.88	103	261	6343.05	143	354	5775.95
	6	M	36	77	1994.76	38	95	1978.37	83	200	5350.19	73	117	2868.56	85	199	5033.15
		F	45	90	2436.9	61	164	4841.13	133	334	6276.69	126	291	5845.79	168	354	6149.06
	7	M	44	124	3419.78	49	130	3775.5	76	153	3771.26	62	114	3132.33	82	201	4982.47
		F	45	80	1420.66	63	184	5361.61	133	326	7724.33	113	335	5461.38	109	344	9611.83
	8	M	37	81	1648.25	38	112	1992.07	66	106	1786.53	53	88	2035.45	76	234	24271.7
		F	42	77	1426.57	45	108	2006	129	308	4986.15	106	283	5382.64	142	364	7272.66
	9	M	35	64	1522.2	42	114	4066.06	75	121	1788.42	63	102	2390.51	70	131	5451.3
		F	45	79	1262.81	38	69	1696.69	117	301	5406.82	92	263	6388.04	111	332	8077.51
	10	M	37	90	1745.52	37	85	1717.76	50	115	1889.91	77	145	3763.91	71	147	4752.49
		F	43	75	1895.75	38	82	2550.37	115	297	5970.92	122	249	4740.71	122	305	5723.35
	11	M	38	97	1859.78	41	90	2189.64	70	129	2239.44	84	209	5033.19	77	161	4640.61
		F	49	108	1903.86	34	61	1173.53	93	299	4777.57	95	210	3484.96	100	274	5247.45
	12	M	35	74	1336.73	41	113	2092.9	63	103	2058.66	55	128	3712.85	60	130	4551.72
		F	47	86	1871.46	41	100	3967.15	101	248	4809.8	108	239	3904.6	89	182	3793.48
CRPS1(M8906)	Total	M	570	3553	145861	470	3155	107080	455	4205	328312	486	4342	252129	431	4367	299469
		F	713	3647	121898	589	2889	130243	449	2836	163826	457	3134	202585	415	3100	206327
	1	M	148	255	9262.44	98	222	7533.02	93	306	28390.7	105	302	15329.6	115	383	34648.5
		F	170	310	7901.48	112	215	6385.93	65	269	29596.1	77	306	21967.6	87	317	21615.8
	2	M	133	258	11045.1	106	225	8859.3	103	385	44911.7	103	293	13047.1	118	361	35635.9
		F	158	283	9633.66	108	189	8018.97	65	124	4919.31	89	210	11095.6	88	276	20030.6
	3	M	157	269	17495.6	102	273	10345.6	114	382	44906	103	304	14742.5	114	370	21811.2
		F	190	371	10437.5	134	286	17629.6	84	182	7208.81	87	193	12878.3	88	188	8952.31
	4	M	152	336	10361.1	114	267	8015.54	104	292	29239.1	117	408	21929.7	105	360	32614.5
		F	212	410	10258	130	204	14153.6	83	283	19099	91	307	20421.3	105	288	15158.2
	5	M	138	272	8161.59	108	264	8255.01	112	306	13547	139	470	39599.2	114	336	14726.6
		F	172	294	6491.47	115	272	12282.4	110	314	13902.9	112	358	21879.3	100	346	25488.3
	6	M	138	325	12151.3	118	287	10748	126	371	20028	112	369	21806.7	106	282	14662
		F	172	363	10341.5	135	275	10814.6	121	250	9229.93	108	212	12082.5	90	229	12988.7
	7	M	128	307	10927	124	294	12672.3	98	358	35041.8	144	391	20491.6	113	349	24248
		F	164	369	14313.1	126	276	9960.18	95	340	21745.8	98	254	14612.9	105	338	27082.8
	8	M	119	294	9360.32	111	252	8519.84	108	331	17551.6	132	408	23833.1	116	380	20533.1
		F	157	375	24487.4	112	285	19620.5	81	188	5976.63	99	334	28398.9	92	202	12743.8
	9	M	123	375	14308.9	105	241	6923	111	333	17603.7	130	350	19351.5	111	363	15632.2
		F	148	289	8846.37	120	218	9269.77	94	240	22104.8	88	257	15505.5	88	208	14761.9
	10	M	108	248	8348.54	118	269	7475.18	111	369	19644.1	132	407	22368	122	409	18359.7
		F	114	204	7440.25	110	167	4925.86	67	259	14664	88	205	12706.2	104	221	15056.8
	11	M	112	261	21409.7	115	277	8730.64	115	421	26442.1	113	321	19206.7	118	359	15242.8
		F	100	143	4327.21	124	253	8239.78	77	208	8724.31	96	242	15108	103	236	15930.7
	12	M	124	353	13030	112	284	9002.81	104	351	31006.4	122	319	20423	112	415	51354.7
		F	133	236	7420.09	130	249	8941.62	81	179	6654.09	85	256	15929	100	251	16517.5
CRPS1(M8907)	Total	M	390	2486	124836	347	2694	111627	488	3205	213734	423	3670	204538	407	3451	213917
		F	385	1713	46784	306	1761	61097	463	2449	105888	410	2623	171477	345	1937	92037
	1	M	52	136	4664.11	73	325	13594	85	267	25109.9	109	374	20867.4	105	335	21469.2
		F	55	184	6415.62	38	117	2607.51	54	110	3000.24	61	190	9658.81	71	221	10717.6
	2	M	62	237	8727.01	70	234	10817	95	245	13053.4	95	337	14776.5	96	247	12827.1
		F	60	186	3808.2	49	96	3198.45	60	122	4634.26	72	182	6718.82	70	176	21911.9
	3	M	63	129	6055.87	71	223	8110.73	107	219	8409.93	96	307	14001.7	91	213	10908.7
		F	60	153	3755.78	46	123	3450.82	89	260	23343.8	70	236	30148.2	70	155	8930.33
	4	M	76	225	9334.2	77	245	8548.21	92	221	7492.98	102	267	9477.65	85	227	12198.9
		F	66	212	5829.51	50	166	4841.1	77	233	9643.9	81	177	10453.5	73	153	5410.25
	5	M	91	217	10110.6	61	155	5542.33	100	270	14102.7	99	272	13244.8	96	290	12656.3
		F	63	120	3234.31	52	162	5272.82	74	223	6109.56	82	217	10707.4	80	193	7613.33
	6	M	76	191	8234.38	75	200	8199.98	106	338	32582.6	97	322	19146.1	80	273	16082.9
		F	66	174	6032.87	60	194	9449.8	83	225	7309.87	75	243	11851.6	74	180	6269.28
	7	M	76	202	19744.6	74	192	7055.94	102	239	28477.1	115	285	13908	110	328	18596.2
		F	61	119	2877.2	75	213	9557.6	92	200	6325.41	89	378	39100.2	80	201	10316.6
	8	M	85	248	22548.9	84	296	14460.2	101	271	12209.3	104	304	15166.9	91	305	20121.2
		F	62	110	2648.91	64	167	4565.2	73	210	9513.43	74	204	11147.3	77	165	4862.28
	9	M	67	185	6669.82	61	186	8024.68	94	212	9166.26	86	348	16603.3	93	254	17114.4
		F	53	132	3192.01	62	126	3571.31	63	145	6645.71	65	156	8338.58	59	100	3702.12
	10	M	70	200	8559.78	70	162	6860.86	100	318	22664.4	104	292	17215.3	92	321	20415
		F	49	104	3196.1	53	117	3412.27	85	307	13632.3	79	181	12513.5	71	122	3880.06
	11	M	71	250	10998.8	82	237	11496.3	97	244	25957	90	286	18459.8	88	365	36114
		F	49	105	2581.36	55	135	4716.42	67	234	9209.96	81	253	12229.4	67	126	3933.96
	12	M	77	266	9188.23	76	239	8916.62	111	361	14508.8	90	276	31670.3	93	293	15412.9
		F	44	114	3211.72	46	145	6453.62	69	180	6519.2	78	206	8609.86	77	145	4489.51
CRPS1(M8908)	Total	M	265	1096	71942	223	1046	54362	207	1527	114580	175	1905	123857	205	1613	81876
		F	306	1368	93637	262	1349	63188	242	1452	65661	191	2011	147165	215	2519	204086
	1	M	36	72	3725.55	55	104	4196.31	55	178	13472.5	39	124	6953.08	43	139	6120.64
		F	31	102	7635.42	52	128	4622.21	38	123	7241.76	40	126	7798.01	33	160	14314.9
	2	M	38	70	3233.25	38	88	2727.12	42	122	10198	42	129	6794.62	43	94	3429.82
		F	36	108	15840.9	44	106	16262.5	35	75	3465.09	41	126	9727.86	34	159	14456.3
	3	M	40	102	26778.3	56	120	4383.45	49	138	10957.4	44	157	9133.05	44	119	6352.03
		F	43	77	4510.12	67	183	6224.71	47	94	4132.27	42	163	14965.3	38	228	21878.8
	4	M	50	117	7942.31	38	58	2161.9	38	108	7375.12	48	191	6616.48	45	132	7468.57
		F	35	47	1690.89	54	121	3776.04	47	137	4333.53	49	176	14203.5	41	188	15830.5
	5	M	47	114	6570.68	36	61	2365.22	38	126	11637.5	48	148	7415.58	46	160	9263.06
		F	48	124	4543.72	34	95	2973.9	43	143	7470.59	51	174	12056.4	37	200	17533.8
	6	M	40	91	5368.71	43	64	2642.9	46	144	12093.3	39	114	11328.5	46	132	7269.31
		F	49	153	19646.4	34	85	5753.9	37	119	4300.41	42	150	11302.8	39	222	18174.7
	7	M	43	71	2518.73	34	70	3409.01	34	114	8139.97	56	165	10764.2	48	109	6117.25
		F	56	169	7432.41	34	87	2716.07	49	112	2503.57	48	180	15044.9	38	213	18232.8
	8	M	50	136	4893.03	43	67	2944.17	44	117	8388.26	45	138	7009.88	48	102	7756.4
		F	52	128	3819.43	34	97	4249.67	45	142	7449.89	45	179	12082.9	43	214	18836
	9	M	50	103	2851.37	35	99	6198.62	41	102	7243.13	44	196	12683.3	54	178	9133.35
		F	58	119	3540.95	27	106	3283.89	39	125	5357.38	36	154	10014.9	46	249	17478.1
	10	M	47	71	1991.82	47	95	5034	45	119	8540.09	51	244	26863	54	135	6607.14
		F	45	88	2062.58	27	67	1729.7	39	120	5529	46	193	12388.5	63	219	14792.6
	11	M	49	76	2363.59	40	108	6091.56	41	150	9697.85	45	177	9966.22	52	140	5914.2
		F	54	95	2942.1	46	138	4815.67	41	124	5369.05	41	183	13288.5	53	221	15234.1
	12	M	46	73	3704.26	43	112	12208	46	109	6836.96	37	122	8328.96	59	173	6444.32
		F	60	158	19972.5	45	136	6779.37	42	138	8508.34	48	207	14291.4	47	246	17323.7
CRPS1 (M8909)	Total	M	526	3937	293632	501	3886	394026	553	4171	463991	850	6419	606894	1133	8009	741424
		F	523	3602	255227	504	4218	340826	563	4768	486381	1093	6514	507034	1517	8721	663422
	1	M	87	166	9176.92	119	438	38812.4	143	396	51883.2	142	381	42896.5	250	667	74797.4
		F	78	184	6161.11	107	494	45067.4	133	445	40428.1	137	532	47822.1	342	819	43865.1
	2	M	106	261	18258.4	97	263	23085.5	134	273	36055.2	143	426	42706.8	217	639	70786.8
		F	89	201	8001.15	88	260	15895.5	118	420	88103.9	132	443	53532.9	271	619	69399.5
	3	M	136	307	19990.5	109	227	33753.7	136	350	31038.3	155	537	58463.2	212	574	50184.9
		F	121	324	14208.1	97	445	39187.2	115	314	17501.8	139	533	37788.5	261	665	48002.4
	4	M	127	311	19936.4	126	337	41955.1	133	315	33391.4	150	391	35806.4	271	697	81418
		F	131	368	25038.3	112	417	30243.5	124	433	45836.8	134	609	82438.8	307	826	41590.9
	5	M	136	410	27303.1	112	331	26857	132	333	31550.6	155	435	45065.8	239	607	61504.3
		F	126	320	33347.5	121	340	23976.2	128	315	19343.6	146	374	23177.3	278	761	51402.8
	6	M	135	413	25988.5	110	275	22892.1	129	349	47560.9	158	496	59542.1	216	606	55539.2
		F	125	303	18345.3	113	324	26576.1	116	307	20440.8	154	514	40751.4	243	688	62053.7
	7	M	128	438	34972.9	118	361	36610.7	136	303	21348.9	158	525	45326.9	243	650	69874.1
		F	99	297	21013.4	132	360	22586.6	115	340	23558.8	148	483	38346.2	265	770	76017.5
	8	M	112	319	22218.6	133	366	36339.9	139	314	25742.1	155	564	45891.1	241	864	70646.5
		F	87	317	23982.5	110	327	41708.8	115	365	26912.9	146	512	42002	275	732	56598.7
	9	M	120	376	23702.9	125	287	33171.7	139	343	34419.6	239	631	48594.1	248	635	46668.9
		F	102	295	25147	109	283	17541.7	137	499	45360.2	265	505	26114.7	318	765	58676.8
	10	M	112	363	49856.1	125	282	23236	141	371	61066.4	267	684	55603	299	691	47333.3
		F	106	362	26007.6	108	336	23613.2	131	387	40048.4	335	679	36905.7	324	701	43373.9
	11	M	117	275	18104.8	127	342	45717.3	138	431	40405.5	257	660	42668.5	252	724	61478.7
		F	95	350	36626.1	118	289	16781.6	138	500	63329.1	321	685	40673.8	306	700	49997.4
	12	M	107	298	24122.7	134	377	31594.3	150	393	49529.4	239	689	84329.1	245	655	51192.2
		F	96	281	17348.8	123	343	37648.2	134	443	55516.3	308	645	37480.9	271	675	62443.5

## Sheet: S4
2011-2015 CRPS -By speciality
		2011			2012			2013			2014			2015
		PT	ADM	COST	PT	ADM	COST	PT	ADM	COST	PT	ADM	COST	PT	ADM	COST
CRPS 2 (G564)	Total	7716	40126	1.40765e+06	6551	40779	1.81857e+06	5936	37575	1.88297e+06	5934	40576	2.02735e+06	5508	40145	1.92787e+06
	Gener	2	4	57.97	1	1	10.35							1	2	29.65
	IM	694	2468	50405.8	703	2215	51397.5	670	2490	68628.5	556	1972	60519	394	2103	115882
	NEU	2381	10371	274866	1871	9691	283529	1577	8069	230763	1541	7610	226821	1330	6983	225303
	PY	71	167	2866.05	218	1038	13844	301	1598	29044.5	365	1784	39014.5	386	2142	40725
	SUR	153	655	11110.3	116	820	34010.6	246	1366	30697.8	390	2769	59521.5	634	4339	64180
	OS	1591	5616	142641	952	4393	125548	750	3214	99481.9	668	2884	98690.6	594	2530	74866.2
	NS	897	3995	209186	726	4673	428061	676	4645	461673	608	4064	321202	563	4294	272624
	CS	6	9	117.14	7	22	1896.64	12	30	807.81	17	61	2795.8	20	79	5321.33
	PS				1	16	2054.08	4	29	5423.22				4	3	375.66
	APM	691	5088	313533	672	5012	417282	702	5162	444056	909	6607	541371	784	6647	611986
	OBGY	1	2	93.22	4	5	66.58	6	10	101.94	2	6	72.26	1	1	13.39
	PED	1	1	14.84	2	3	160.5	13	30	977.32	12	33	391.51	6	10	508.69
	EYE							3	7	287.56	5	15	330.65	2	9	179.73
	ENT	7	11	118.85	2	10	95.95	3	11	1378.12	1	1	16.74	3	4	86.67
	DER	71	199	2093.94	33	83	894.18	29	185	2048.6	20	43	478.38	13	19	458.89
	URO	7	6	158.69	5	11	127.53	9	22	366.21	2	1	113.8	7	20	553.79
	RAD	5	9	224.71	11	21	273.5	6	10	131.77	14	25	529.15	18	47	881.24
	TB										1	19	1222.1
	RM	943	9229	350891	743	8830	371487	503	7481	435153	450	8639	589623	447	6762	371007
	NM							2	2	273.02	1	1	145.45	2	2	265.28
	FM	346	1876	33904.8	666	3516	72696.1	544	2310	53280.2	487	2745	51479.3	405	1964	53403.3
	ER	39	202	7510.61	44	280	13947.9	58	393	13875.9	68	947	25414.1	101	1744	74967.1
	OCC	1	47	639.61	2	42	405.61	2	28	293.16	1	1	12.62	3	178	12049.9
	PREV				1	7	97.58	1	1	13.26
	DENT1				2	4	81.38
	DENT2	1	85	6691.19
	DENT3				1	1	18.52
	ETC	47	86	522.13	21	75	489.06	107	414	2866.69	109	338	2750.67	75	263	2197.09
	PMR				1	9	25.83	2	2	18.08	4	7	48.59
CRPS (G578)	Total	10288	30206	942185	10200	30054	934820	11526	34499	1.10239e+06	11332	32382	1.14398e+06	11390	33513	1.16338e+06
	Gener				2	3	319.79	1	2	17.92	6	6	231.28	1	1	17.38
	IM	308	1064	24963.2	628	1600	34343.4	956	2510	54775	340	1106	27055.3	403	1424	40483.5
	NEU	5406	13950	444349	4584	13157	428454	4646	14099	455404	4314	11423	429563	3977	10056	355558
	PY	15	32	432.03	9	18	1099.24	4	32	3206.96	7	33	2884.39	3	27	1097.23
	SUR	370	882	19598.9	345	683	15345.4	313	634	16359.3	543	1164	35491.9	658	1548	61345.6
	OS	1645	5891	205195	1764	5859	190318	2641	8316	282079	3458	10471	393540	3400	10647	407296
	NS	498	1634	36994.7	448	1446	30926.1	480	1256	33142.4	525	1370	35198.1	908	2529	67771.2
	CS	3	4	325.44	6	15	537.34	10	24	429.8	10	18	468.53	20	28	724.17
	PS	4	6	213				1	12	553.44	6	13	990.6	6	10	746.49
	APM	1675	5109	138870	1905	5262	135898	1883	5337	143240	1589	4336	129739	1532	3997	106524
	OBGY	3	5	74.6				3	3	52.13	1	1	15.65
	PED	3	9	280.1	4	7	381.88	6	19	1160.03	7	18	1545.65	10	19	246.68
	EYE				1	1	19.38				2	2	22.05
	ENT	3	4	199.86	1	1	14.95	3	4	229.29	3	5	96.15	3	4	221.82
	DER	2	123	4745.09	2	107	5453.42	2	3	149.2	2	1	237.69	1	5	73.77
	URO	3	3	215.85	3	6	208.25	3	3	395.65	2	15	152.75	4	41	372.47
	RAD										2	2	420.46
	RM	272	1158	60878.2	309	1076	67430.2	361	1446	90402.1	366	1118	64803.3	415	1830	92987.9
	FM	113	249	3092.44	177	441	7646.27	223	639	11033	269	1192	14480.1	183	1280	24569.9
	ER	20	21	1501.48	23	32	2466.96	28	41	2495.37	27	31	3653.41	31	58	3217.73
	OCC				1	3	107.55	2	6	99.46	1	0	187.24	1	2	30.66
	PREV													1	2	18.86
	ETC	13	46	215.24	14	43	231.78	4	12	45.93	9	17	125.97	3	5	72.98
	PMR	2	16	40.16	1	1	5.61	1	10	23.42
CRPS (G588)	Total	2286	5716	143633	2491	5545	160772	2702	6029	190966	2868	6590	207691	2807	6106	188734
	Gener										1	2	59.36
	IM	96	465	10106	81	278	4510.72	130	351	6400.93	141	627	9878.07	89	468	8534.9
	NEU	1019	2668	64750.6	1025	2174	70543.5	1161	2559	83055.8	1104	2415	93741.7	954	1960	77756
	PY										1	3	70.64	1	2	22.64
	SUR	66	119	2881.91	83	165	2819.14	63	131	5492.49	71	118	2685.49	70	121	4747.03
	OS	239	545	21759.3	291	740	24504.1	253	558	16885.3	310	945	28681.9	333	915	30010.5
	NS	694	1388	27573.7	813	1541	36096.7	895	1671	37039.8	1057	1780	35783.7	1150	1897	39974.9
	CS	1	1	13.42	2	6	353.84	1	3	111.43	2	2	57.98	2	4	267.66
	PS	5	14	1331.96	2	6	145.92	1	1	15.08	2	11	1456.77	2	3	56.83
	APM	26	114	2789.94	52	140	6760.68	59	167	8053.64	62	206	8622.36	93	338	11856.7
	OBGY	1	6	51.18							1	1	9.21	1	1	13.19
	PED	1	1	14.73	1	7	1146.88	1	5	567.73	4	9	462.08	1	1	14.88
	ENT	9	14	182.09	2	4	42.12	7	19	200.86	4	5	305.12	4	5	67.46
	DER	2	3	180.67				1	1	101.13	4	8	97.01	1	1	13.39
	URO										1	1	34.2	1	10	208.59
	RAD	1	1	8.53							1	1	12.89
	RM	67	226	7338	64	283	10368.4	73	441	29317.4	73	364	22687.1	73	283	12398.5
	FM	23	46	740.41	34	61	1483.8	33	44	1008.81	20	29	567.24	33	49	967.45
	ER	15	18	3521.46	12	14	1362.24	18	27	2266.76	22	25	2044.46	16	17	1723.63
	DTSUR							1	1	13.9
	ETC	38	85	375.78	39	106	425.66	25	44	362.42	7	13	175.63	5	7	50.35
	PMR	2	2	13.52	9	20	87.54	3	6	25.84	5	24	82.67	1	24	49.14
CRPS (G589)	Total	5039	13802	486741	5160	13216	462651	4849	12718	469882	5471	14510	565248	4626	12211	414045
	Gener													2	2	37.03
	IM	716	2622	49416.3	577	2272	41700.9	512	2189	56203.3	609	2581	56814.8	508	2539	48879.7
	NEU	2386	5480	205583	2681	5720	239753	2438	5175	208311	2552	5977	267763	2081	4366	173093
	PY	9	37	481.5	6	26	360.88	10	17	930.91	7	10	173.03	2	16	166.54
	SUR	94	231	6764.47	134	263	4479.76	129	224	3295.84	131	276	9045.96	86	148	3237.6
	OS	506	1288	44848	548	1393	47472.4	438	1281	49439	586	1495	66369.1	476	1069	47831
	NS	446	945	22477.7	457	986	26604	328	994	25734.1	403	801	22697.9	374	925	19978.2
	CS	9	21	1061.47	7	9	115.49	6	10	396.52	7	8	144.01	8	11	628.36
	PS	3	11	239.24	2	2	26.16				1	3	43.06	1	1	17.27
	APM	452	1863	85232.1	364	1522	56236.7	481	1697	68895.2	604	2018	76547.3	631	1928	78250
	OBGY	2	40	1955.06	6	14	412.65	13	24	1303.62	11	30	612.96	3	5	69.34
	PED	16	56	6097.47	12	34	3221.12	13	31	1782.1	12	35	2474.19	7	10	197.13
	ENT	11	16	436.82	5	9	93.47	4	6	225.07	11	22	1757.52	7	15	235.85
	DER	7	13	272.39	6	14	151.81	4	4	61.93	7	10	145.69	9	12	187.15
	URO	3	3	274.15	2	3	112.12	4	17	221.22	7	15	227.52	1	1	13.19
	RAD	3	6	111.14	5	15	247.83	4	16	348.6	6	8	156.44	2	5	81.66
	RT										1	1	162.62
	RM	192	748	44508.7	183	473	26507.2	179	424	30953.4	170	545	38531.2	147	504	22388.3
	FM	143	304	7046.65	138	333	6234.17	220	424	8771.16	302	511	10011.7	271	506	10572.1
	ER	64	78	9516.39	57	68	5682.9	71	85	10573.8	82	93	10399	58	62	7709.19
	OCC				1	1	8.78	2	2	27.61
	PREV													1	1	21.25
	DTSUR							1	10	169.69	1	3	55.83	1	6	125.14
	DENT1	1	1	12.6				2	2	38.31	1	3	39.27
	ETC	21	33	377.27	19	45	478.06	27	61	643.94	19	60	395.33	18	38	200.98
	PMR	2	6	28.19	1	2	7.11	1	2	7.21	1	1	5.79	4	41	124.56
CRPS 1 (M8900)	Total	1932	12871	594414	1605	11733	630097	1723	13300	738771	1909	15378	825094	2026	18548	958889
	Gener	1	1	14.48				2	2	21.49				1	2	25.16
	IM	393	1251	24091.5	229	1067	45760.8	131	578	35213	185	806	51887.2	148	972	55655.6
	NEU	123	418	15989.8	97	320	13849.8	89	758	55356.5	77	863	60680.9	82	616	41392.4
	PY	10	122	6789.56	16	166	14427.2	8	143	15207.7	10	77	6891.45	14	80	4352.78
	SUR	200	1219	16293.1	177	1204	23872.8	197	1445	23381.3	271	2203	42430.2	552	4060	72209.2
	OS	418	3026	89743.8	531	3246	121328	460	3113	114948	541	3160	100641	582	3931	126551
	NS	165	540	10891	100	507	24585.8	130	653	35120.5	107	671	27597.1	115	715	41705.2
	CS	9	100	4108.96	16	83	3635.38	79	361	20211.3	178	679	28953.2	53	223	8122.5
	PS				1	1	23.77	1	3	44.06	1	1	21.85
	APM	290	2644	245578	219	2007	216533	249	2558	246537	232	2706	239918	219	2234	249455
	OBGY				2	2	30.41	5	5	70.98	7	9	327.63	2	14	225.52
	PED	1	4	39.13	1	2	26.74	3	15	1124.97	4	12	164.34	2	128	8676.02
	EYE	1	1	40.04	1	1	60.57	1	1	28.71				2	3	97.72
	ENT	81	111	1073.67	9	32	332.76	5	14	144.41	2	8	87.25	4	7	79.77
	DER				1	3	41.95	2	4	42.98	3	3	39.94	3	2	370.61
	URO				2	7	83.32	53	207	3412.32	2	5	151.07	4	11	240.09
	RAD	2	2	23.86	2	4	54.24	2	3	29.46	8	19	212.36	1	1	9.43
	RT	185	2792	158817	141	1617	103419	163	1976	143225	162	2962	233605	153	3831	301818
	RM							1	1	142.91
	FM	35	357	13990.5	46	1171	57163.4	45	462	22188.7	39	92	1256.08	37	266	13240
	ER	25	84	5365.44	19	48	2230.45	32	310	13405.7	37	527	23781.9	54	801	29794.3
	OCC	1	1	8.53	4	16	805.76	3	8	395.88	2	4	245.08	2	2	64.09
	PREV							2	9	222.36	2	13	314.24
	DTSUR													1	1	17.27
	ETC	66	195	1539.68	66	218	1610.52	148	601	4698.29	115	511	3598.53	143	648	4673.75
	PMR	2	3	15.15	1	1	5.61
CRPS 1 (M8901)	Total	1239	4618	122343	1805	6713	213230	1061	4815	207467	723	3713	127577	710	4265	191951
	Gener	3	8	122.4							1	1	22.78	1	1	18.1
	IM	92	422	14167.9	39	105	2293.75	36	96	2280.12	51	105	3778.43	92	247	4193.1
	NEU	11	61	2884.76	6	13	1356.05	11	87	3673.83	20	91	5820.56	14	171	9991.86
	PY	2	2	32.54	5	8	344.73	1	1	35.03				1	6	518.43
	SUR	40	84	1871.45	61	120	2933.68	17	38	677.12	11	54	791.8	6	41	1218.21
	OS	701	2421	48647.1	1217	4307	102965	499	1457	27035.7	359	1387	30384.4	222	897	17964.3
	NS	26	67	2086.86	15	120	2744.8	10	68	1970.47	28	66	1571.01	9	24	1754.88
	CS				9	39	2408.73	19	80	3905.05	4	57	5417.06	3	19	1630.21
	PS				1	2	451.08
	APM	86	405	14612.3	74	684	43680.3	59	622	57312.3	77	684	36068.2	160	1048	68615.6
	OBGY				1	1	0.01	3	4	53.52	2	8	125.93
	PED				2	2	24.55	1	1	15.24	2	5	49.73	1	1	13.19
	ENT				1	1	16.45	2	6	92.72	1	1	9.21	1	1	14.83
	DER													1	1	17.28
	URO				1	0	619.5	28	113	1896.92				4	9	167.55
	RAD	6	8	261.67	2	2	24.56	2	2	25.06	2	3	82.75	1	1	13.19
	TB										1	21	1465.98
	RM	63	482	26781.5	53	450	28135.3	70	1272	96023.7	60	628	34636.4	74	1232	75096.2
	FM	87	311	8218.2	79	261	8082.04	37	287	3892.41	35	368	5023.25	46	335	7836.14
	ER	3	3	160.08	4	11	1031.25	6	8	243.85	6	10	608.55	12	17	1236.68
	OCC	2	2	28.48	3	8	112.26
	PREV							1	61	457.73
	DTSUR							1	1	12.26
	ETC	141	341	2462.57	121	358	2771.4	249	580	4788.2	71	190	1432.47	89	214	1651.05
	PMR	1	1	5.05
CRPS 1(M8903)	Total	321	1830	74301.4	300	1960	59866.9	378	2575	106713	362	2910	139852	324	2496	180055
	Gener				1	2	24.56
	IM	30	113	4388.9	27	164	4873.11	17	104	6763.07	19	70	2853.66	18	165	13428
	NEU	22	53	1176.77	27	49	1555.68	24	191	9556.94	20	216	12844.8	8	13	404.25
	PY	2	10	222.66	3	13	252.68	2	30	3454.27	3	33	3158.88
	SUR	6	13	144.04	7	29	352.27	3	11	516.81	6	43	2410.82	6	11	213.31
	OS	158	947	33734.2	111	904	17386.9	159	1063	24499.2	160	1120	29864.8	127	724	18735.2
	NS	7	31	478.36	6	11	235.27	7	18	1377.67	10	46	1097.14	11	36	557.71
	CS	1	3	37.1	1	12	235.93	1	1	15.06				2	4	167.11
	PS				1	2	24.56
	APM	53	278	24466.6	61	420	24496.5	71	628	34096.2	78	788	57995.2	82	749	96598.5
	OBGY	1	1	13.82							1	5	246.68	2	12	133.86
	PED										1	1	12.89
	URO							8	23	398.52	1	4	233.38
	RAD	2	2	27.65				1	1	166.58	2	2	185.26
	RM	18	310	6979.9	18	196	7942.41	33	395	23576.2	45	481	27533.5	39	581	46686.7
	FM	2	2	23.37	2	2	28.86	5	7	74.52	13	60	843.45	17	156	2225.02
	ER	7	26	2320.12	3	48	1563.56	5	13	795.06	7	12	246.37	9	16	644.75
	ETC	26	41	287.97	38	68	459.88	46	85	634.9	12	22	206.31	15	29	260.91
CRPS 1(M8904)	Total	714	4210	160385	603	5333	233597	675	5048	295786	637	5517	315612	663	5905	272407
	Gener													1	1	13.19
	IM	72	222	8466.22	36	301	10150.6	48	296	10934.1	65	202	7926.95	58	207	7418.74
	NEU	28	73	1425.53	20	41	1830.18	27	76	3703.63	56	177	5951.01	56	175	6724.91
	PY	2	55	4718.65				1	1	54.97	6	16	1453.63	4	16	626.38
	SUR	9	15	290.96	9	16	266.49	5	41	940.4	18	312	12994.7	7	213	10335.3
	OS	352	1786	40751.1	269	2125	45877.1	276	1546	33070.5	254	1562	43824.7	243	1806	42004.8
	NS	17	31	537.89	16	30	611.22	18	92	25336.6	26	232	19239.4	24	140	5559.51
	CS	1	1	17.88	1	2	34.49	2	2	28.82	1	62	3926.81	2	2	151.98
	PS	1	7	126.59	2	7	905.09	3	4	261.31	2	2	24.63	1	1	14.1
	APM	99	607	39355.2	112	954	97838.9	142	852	80996.2	108	856	48818.5	140	1021	78083.2
	OBGY							1	1	19.51
	PED	7	10	137.02				1	3	37.59				1	1	17.27
	ENT				1	1	14.94	1	1	95.61
	DER	1	1	12.57				1	1	12.53
	URO	1	4	415				29	75	1546.52
	RAD				2	2	36.26	1	1	140.73
	RM	109	1274	62214.7	105	1648	72961.6	98	1844	135573	110	1942	168797	130	2172	115946
	NM										1	1	138.76	1	1	168.04
	FM	11	38	691.66	4	12	326.02	8	80	1122.93	8	73	1014.82	13	96	4080.27
	ER	3	7	476.59	3	7	235.44	4	9	374.01	15	16	752.16	7	16	949.64
	OCC				2	4	69.15	1	2	17.92
	ETC	27	79	747.53	46	170	1723.84	40	108	1042.69	20	58	572.52	26	37	313.23
CRPS 1 (M8905)	TOTAL	532	1928	44785.2	510	2342	62714	1020	5245	131071	950	4472	97248.4	929	5870	150636
	Gener	1	1	16.4				1	1	21.82	1	1	12.89	1	1	14.1
	IM	26	99	1527.85	34	203	4396.59	59	484	6816.92	82	426	5927.43	42	279	3847.28
	NEU	6	27	765.37	13	44	3435.53	8	39	2522.5	13	92	5509.81	10	261	16786.9
	PY	2	16	747.54	1	5	55.52	2	24	1334.85	1	10	500.25	1	17	613.71
	SUR	17	85	1268.46	19	101	2818.52	16	137	4386.69	13	136	7118.09	8	66	1319.67
	OS	242	970	18382.4	280	1319	22976.5	302	1189	24408.5	322	1049	22851.7	221	1088	24239.8
	NS	50	108	4278.07	40	83	1668.53	40	78	2207.8	79	173	5488.81	29	73	2491.74
	CS	2	16	213.91	4	10	131	2	3	37.85	1	3	34.88	1	1	10.22
	APM	99	357	11058.3	52	233	10359.7	51	574	46955.3	47	314	19293.3	39	390	45141.6
	OBGY	1	1	11.93	5	6	53.46	5	12	1747.83	5	32	311.12	1	26	251.36
	PED	1	1	13.38				1	1	15.64	1	1	9.21	3	5	61.22
	EYE													1	1	0
	ENT							1	2	24.6
	DER	1	2	20.46	1	8	89.21	2	7	85.17	1	3	41.86
	URO	1	2	56.72	2	16	2116.6	39	105	2661.97	2	2	24.32	2	9	1118.91
	RAD	2	2	33.21				2	6	78.8	1	15	111.01	3	4	132.43
	EY	1	2	16.19	1	2	13.17	1	1	8.96
	TB										1	1	12.89
	RM	26	75	2593.58	16	191	12286.5	18	232	13503.4	15	81	2961.79	26	189	10324.6
	FM	26	81	2420.69	17	47	1473.22	147	1151	14279.4	165	1598	21703.9	249	2552	35516.1
	ER	8	9	825.14	1	3	124.34	10	20	569.56	7	10	1087.56	14	51	1969.86
	OCC							1	1	9.82	1	9	94.28
	ETC	29	74	535.58	28	66	474.2	332	1178	9393.62	205	516	4113.07	301	857	6796.23
CRPS 1(M8906)	TOTAL	1283	7200	267760	1059	6044	237323	904	7041	492138	943	7476	454714	846	7467	505797
	Gener													1	1	37.88
	IM	42	141	6209.88	54	257	11820.7	38	325	16311.7	53	172	9460.97	50	165	16147.2
	NEU	561	2395	50483.4	289	1321	36563.7	123	816	48630	158	1011	46400.6	91	1045	67189.8
	PY	5	7	354.93	9	31	1736.65	5	14	1948.32	2	4	676.63	5	17	2304.38
	SUR	39	306	3819.28	24	204	5167.38	25	299	9524.1	28	172	4632.69	18	91	4665.06
	OS	296	1690	38975.6	300	1519	43531.2	285	1558	50413.2	288	1362	42503.2	260	1593	46568.4
	NS	43	204	11787.5	35	171	11525.3	28	169	8289.36	45	247	12762.1	31	362	21512.4
	CS	3	20	283.36	4	17	176.12	4	4	75.58	2	76	4760.36	1	0	33.54
	PS	1	11	76.48				1	1	54.68	1	1	16.88
	APM	138	1340	123939	147	1242	88664.6	209	1849	286933	263	2508	239162	276	2214	243333
	OBGY										3	25	2963.87
	PED				2	2	23.72	1	1	12.53				3	4	71.6
	EYE							1	2	25.74				1	2	132.62
	ENT										34	37	343.81	4	4	38.05
	DER							1	1	12.53				1	7	186.37
	URO				1	1	16.45	43	258	10046.9	2	367	21444.1	7	380	21648.6
	RAD				2	2	45.63	1	2	17.92	4	19	257.97	2	12	610.49
	RM	55	693	22090.3	52	605	27489.6	58	571	26260.7	55	550	34278.2	69	966	60144.1
	FM	11	59	2760.38	17	187	2768.75	15	422	16449.1	21	135	4285.3	25	111	3272.05
	ER	11	88	4932.16	6	56	3699.69	18	314	13538.2	20	469	28505.9	24	160	16002.4
	ETC	107	242	2031.04	149	386	3157.11	108	284	2575.82	45	157	1315.47	41	139	1292.61
	PMR	1	4	16.65	1	28	83.1	1	151	588.56	1	164	572.04	1	194	606.36
CRPS 1(M8907)	TOTAL	775	4199	171620	653	4455	172724	951	5654	319622	833	6293	376015	752	5388	305954
	Gener	1	5	66.4	1	1	20.07
	IM	45	100	2876.89	33	120	2922.92	85	408	14400.1	87	664	34235.2	48	264	5440.45
	NEU	25	73	1362.71	22	78	2012.93	28	194	8925.9	55	239	12905.5	44	188	4979.75
	PY	7	53	1905.42	4	8	209.69	5	14	753.8	2	2	43.25	6	37	4149.19
	SUR	20	32	786.28	15	90	2483.46	8	89	2544.37	20	112	3314.19	7	21	352.77
	OS	433	2134	57294.7	309	1908	50836.8	338	1817	45132.8	334	1999	64504.8	337	1699	46000.4
	NS	7	12	453.04	8	22	2993.41	19	129	9489.11	18	120	24268.3	13	95	5379.66
	CS	2	77	855.97	3	3	40.96	3	3	45.7	1	1	15.33
	PS	1	24	3158.54	1	3	37.42	3	5	84.9	2	10	335.5	1	10	238.89
	APM	144	1090	82765.7	176	1465	83253	231	1928	191353	214	2074	181708	219	2137	198951
	OBGY							1	1	9.82				1	18	171.8
	PED	6	6	83.77	1	1	12.28	1	1	12.53	3	5	94.87	1	2	48.99
	ENT				3	10	317.52	1	1	39.41	1	1	13.09
	DER	1	1	14.97	1	1	16.45				2	2	234.94	1	1	30.24
	URO				1	3	38.25	40	123	2159.22	1	4	52.36	3	14	372.59
	RAD										1	1	9.21
	RM	63	402	16747.8	46	494	24237.8	72	475	39267.8	88	788	43222.4	81	648	25558.8
	NM							1	1	142.91
	FM	8	54	1477.5	7	24	278.56	7	22	985.71	13	107	4845.63	11	36	675.88
	ER	5	7	792.56	6	17	1271.8	12	18	961.36	18	77	5406.11	16	166	13247
	DTSUR				1	8	328.87
	DENT1							1	1	23.29
	ETC	39	110	920.7	54	172	1242.48	161	410	3248.02	42	82	709.8	35	52	356.28
	PMR	3	19	56.9	2	27	81.6	1	14	42.05	2	5	20.37
CRPS 1(M8908)	TOTAL	571	2464	165579	485	2395	117550	449	2979	180241	366	3916	271022	420	4132	285962
	Gener				1	1	11.24							1	1	9.43
	IM	59	257	10621.5	44	140	11591	37	236	13949.5	54	530	15910.5	53	185	7959.56
	NEU	29	48	1457.96	20	42	1157.33	27	82	2005.62	33	478	50013.9	35	366	39631.6
	PY	1	10	1354.68	1	6	630.04	1	1	53.39	1	6	472.34	2	12	1089.63
	SUR	16	61	1657.38	6	7	260.36	16	69	1711.1	8	25	640.25	15	27	501.78
	OS	168	612	13396.5	151	825	21014.9	162	1011	23819	114	771	18903	132	899	27702
	NS	17	86	19306.8	26	172	7317.46	25	91	4169.26	28	263	32827.9	45	148	7702.94
	CS	5	23	1139.06	7	59	2744.23	10	15	448.27	3	5	79.16	3	29	415.56
	PS	1	1	14.73				1	1	15.08	1	1	16.88
	APM	199	806	88223.8	160	839	60274.6	67	447	28360.3	64	435	27691.9	59	541	34982.2
	OBGY							2	2	25.46	2	2	25.78	1	1	13.19
	PED				1	1	141.24	2	2	26.09	4	4	48.3	4	5	159.21
	EYE										1	1	76.18
	ENT				2	3	32.85	1	1	11.35
	DER							1	3	46.22	2	12	198.9	1	11	237.05
	URO							7	11	147.31				1	1	393.83
	RAD										1	2	59.06
	EY										2	5	17.6
	RM	43	441	26524.4	25	152	10390.1	39	883	101861	27	1199	118072	37	1755	160574
	FM	27	40	581.54	28	79	997.84	5	11	104.54	14	48	760.18	12	50	1889.95
	ER	6	9	622.94	9	12	396.63	7	34	2778.33	20	95	4625.39	16	53	2355.68
	ETC	14	70	677.62	14	57	590.15	44	78	539.32	11	34	257.79	27	48	344.95
CRPS 1 (M8909)	TOTAL	1049	7539	548859	1005	8104	734851	1116	8939	950372	1943	12933	1.11393e+06	2650	16730	1.40485e+06
	Gener							2	5	215.84
	IM	75	241	11378.4	79	273	8862.43	88	632	67332.8	904	1970	74279.7	1560	3930	80803.3
	NEU	142	418	17443.6	113	494	30061.2	125	369	16992.4	122	452	24325.9	104	594	52823.2
	PY	6	78	8945.2	13	125	5337.31	14	89	8852.43	18	158	10988.4	27	146	11049.7
	SUR	14	544	14121.8	13	214	7318.83	19	59	2510.77	18	38	1344.46	12	55	2483.79
	OS	203	745	22401.7	248	953	24243.5	220	1077	56441.7	223	1644	82685	248	1299	49769.3
	NS	58	221	17611.2	62	308	26654.7	77	468	95149.6	81	369	47887.9	113	739	92922.8
	CS	3	6	138.09	9	13	281.82	8	14	238.57	6	8	264.92	5	13	187.65
	PS	1	2	22.16	1	2	22.48				1	1	16.88	1	1	224.28
	APM	288	3103	346899	252	3049	445170	337	2922	500354	309	4031	591634	323	4672	661229
	OBGY	2	6	51.18	5	31	355.65	3	3	39.46	5	6	598.77	2	2	54.08
	PED	2	3	92.72							5	7	77.52	5	5	67.06
	EYE				2	3	129.34	1	9	545.09	2	4	253.46	2	5	367.34
	ENT				1	1	8.71	3	10	119.67	20	26	390.28	34	38	529.22
	DER	2	2	28.16				3	3	45.24				2	2	41.36
	URO	2	3	93.45	6	11	179.2	11	23	303.23	1	23	160.51	3	5	198.53
	RAD							1	1	133.03	2	2	65.6	1	1	607.17
	TB	2	2	12.71										1	325	29787.5
	RM	219	1957	102428	158	2230	171549	190	2721	180343	180	3381	255224	188	4185	399456
	NM	2	2	240.06	2	2	273.5
	FM	53	122	2836.17	67	304	9475.03	64	357	11859.3	98	444	7904.56	101	290	4967.97
	ER	19	51	3897.19	28	60	4073.99	34	106	6624.32	49	268	12905	58	401	17142
	OCC							1	1	15.08
	PREV							1	4	169.83	1	64	1484.02
	ETC	4	31	208.37	8	31	374.66	24	66	863.66	15	30	206.18	11	22	135.33
	PMR	1	2	10.1
